# Supplementary material for: Construction of a Necroptosis-Related lncRNA Signature for Predicting Prognosis and Immune Response in Kidney Renal Clear Cell Carcinoma
Source: Cells. 2022 Dec 23;12(1):66. doi: 10.3390/cells12010066 (PMC9818734; doi:10.3390/cells12010066)
Supplement: Supplementary file 1 [file cells-12-00066-s001.zip]

Archive with 8 entries (8 files):
- Figure S1.jpg
- Figure S2.jpg
- Supplementary File S1.xlsx
- Supplementary File S2.xlsx
- SUPPLEMENTARY MATERIAL LEGENDS.pdf
- The entire cohort.xlsx
- The first cohort.xlsx
- The second cohort.xlsx
