# Supplementary material for: Construction of a Necroptosis-Related lncRNA Signature for Predicting Prognosis and Immune Response in Kidney Renal Clear Cell Carcinoma
Source: Cells. 2022 Dec 23;12(1):66. doi: 10.3390/cells12010066 (PMC9818734; doi:10.3390/cells12010066)
Supplement: Supplementary file 1 [file cells-12-00066-s001.zip › Supplementary File S1.xlsx]

## Sheet: Supplementary Files S1
ID	TCGA-B0-4700-11A-01R-1541-07	TCGA-CW-5584-11A-01R-1541-07	TCGA-CZ-5984-11A-01R-1672-07	TCGA-CZ-5469-11A-01R-1503-07	TCGA-CZ-5989-11A-01R-1672-07	TCGA-B8-5552-11A-01R-1672-07	TCGA-B0-5402-11A-01R-1503-07	TCGA-B0-5690-11A-01R-1541-07	TCGA-CZ-5465-11A-01R-1503-07	TCGA-B0-5712-11A-01R-1672-07	TCGA-CZ-5454-11A-01R-1503-07	TCGA-CZ-5463-11A-01R-1503-07	TCGA-B0-5705-11A-01R-1541-07	TCGA-CW-6088-11A-01R-1672-07	TCGA-CZ-5470-11A-01R-1503-07	TCGA-B0-4712-11A-02R-1503-07	TCGA-B0-5699-11A-01R-1541-07	TCGA-CZ-5456-11A-02R-1503-07	TCGA-B8-4620-11A-01R-1758-07	TCGA-CZ-5462-11A-01R-1503-07	TCGA-CZ-5458-11A-01R-1503-07	TCGA-B0-5694-11A-01R-1541-07	TCGA-B0-5696-11A-01R-1541-07	TCGA-CJ-5681-11A-01R-1541-07	TCGA-CZ-5461-11A-01R-1503-07	TCGA-B0-5706-11A-01R-1541-07	TCGA-CJ-5679-11A-01R-1541-07	TCGA-CW-6090-11A-01R-1672-07	TCGA-CZ-5453-11A-01R-1503-07	TCGA-CJ-5680-11A-01R-1541-07	TCGA-B8-4619-11A-01R-1758-07	TCGA-CJ-5678-11A-01R-1541-07	TCGA-CZ-5468-11A-01R-1503-07	TCGA-CZ-5986-11A-01R-1672-07	TCGA-B0-5711-11A-01R-1672-07	TCGA-B8-5549-11A-01R-1541-07	TCGA-A3-3387-11A-01R-1541-07	TCGA-CZ-5982-11A-01R-1672-07	TCGA-B2-5641-11A-01R-1541-07	TCGA-B8-4622-11A-01R-1758-07	TCGA-B0-5709-11A-01R-1541-07	TCGA-CW-6087-11A-01R-1672-07	TCGA-CJ-5677-11A-01R-1541-07	TCGA-B0-5697-11A-01R-1541-07	TCGA-CZ-5452-11A-01R-1503-07	TCGA-B2-5636-11A-01R-1541-07	TCGA-CJ-5672-11A-01R-1541-07	TCGA-CZ-5987-11A-01R-1672-07	TCGA-B0-5703-11A-01R-1541-07
ACHE	0.3102	0.844	0.536	0.6721	0.7416	0.3795	0.3988	0.3168	0.5138	0.7788	1.412	0.7258	0.5991	0.2176	0.8424	1.4621	0.5237	0.9193	0.7206	0.6238	0.6623	0.4951	0.24	0.2172	0.744	0.6927	0.6673	0.1934	0.6779	1.6507	0.3144	0.1471	0.8699	0.3098	0.4929	0.7838	0.452	0.1846	0.3552	0.2169	0.7	0.3668	0.5125	0.3523	0.6535	0.3563	0.9449	1.6065	0.5147
AGFG1	7.3257	13.2754	8.9937	8.2955	8.8561	18.2055	9.8315	7.809	10.5389	9.8712	9.8736	9.1935	7.5452	9.945	8.3205	10.573	8.0245	6.4242	11.2168	8.7824	8.6264	10.3544	8.5128	8.7061	11.4147	7.1947	13.8442	9.3145	9.4544	17.0298	7.9956	7.7879	8.2904	8.5733	8.9924	9.9197	7.0805	7.3724	9.2738	11.6107	8.8358	7.1947	9.2784	8.2892	8.8699	8.1326	9.5159	14.5048	8.4399
AIFM1	12.5309	15.5482	13.2396	7.5222	5.6095	2.7215	14.19	13.2397	7.0522	6.2696	7.2065	10.6877	9.7376	8.0049	6.4052	7.8551	14.5954	7.483	5.6491	10.0487	6.9868	11.4986	19.8422	11.3097	13.5852	8.0892	10.2592	21.8033	7.0849	13.0028	16.4755	12.2804	6.921	12.0421	11.8221	6.255	18.625	17.3909	6.5567	14.7109	16.9795	15.3592	15.9106	14.2206	6.816	18.2428	8.7989	9.5315	8.923
ALOX15	0.0062	0.057	0.0095	0.028	0.0516	0.2018	0.0295	0	0.0272	0.0384	0.048	0.0362	0.0403	0.0143	0.0116	0.0356	0.0061	0.028	0.0917	0.0255	0.0189	0.0407	0.0428	0.1465	0.032	0	0.0422	0.0095	0.0284	0.0108	0.0322	0.0344	0.0196	0.0193	0.0128	0.0146	0.0113	0	0.0062	0.0326	0.0176	0.033	0	0	0.0195	0.0487	0.0128	0.016	0.0126
ANXA1	11.2194	20.8695	17.4146	8.4261	13.8134	37.1075	31.0901	8.3291	10.0135	53.874	12.023	17.7996	11.4311	9.0997	18.7144	13.0095	12.5775	7.7877	67.0298	11.917	8.8852	30.5311	9.7296	14.571	21.3346	13.7972	23.6073	6.5781	16.0969	58.2943	13.0765	16.9311	18.2371	14.7013	11.9222	9.8696	8.1536	5.4609	11.892	37.8089	18.6351	8.2711	12.034	9.9874	9.1729	18.3215	10.7018	44.7455	20.2761
AURKC	0.4866	0.2876	0.4615	0.1531	0.2152	0.1504	0.5268	0.1676	0.1622	0.2589	0.3448	0.3497	0.3969	0.4614	0.1541	0.694	0.7793	0.3164	0.3913	0.2942	0.3175	0.2567	0.4368	0.4985	0.883	1.209	0.4652	0.3219	0.4796	0.4622	0.1539	0.5553	0.316	1.0725	0.1187	0.5999	0.3446	0.1373	0.3122	0.0907	0.3679	0.3226	0.3743	0.2947	0.2801	0.5504	0.468	0.5298	1.4828
AXL	7.5609	10.1436	7.6305	3.9024	7.984	15.6615	12.3255	5.2857	3.4362	20.4088	6.2734	5.263	4.798	4.9424	8.937	3.5406	7.2688	5.1757	20.4975	5.6726	4.9106	12.1191	4.5951	10.108	6.326	7.6564	11.4457	3.4916	7.306	18.1411	4.9943	6.4512	6.7505	6.1891	4.5302	5.7711	4.6512	4.8928	6.2174	10.5024	6.8922	4.4834	8.4786	4.3098	5.856	8.5689	6.6946	18.5032	7.9557
BAX	7.4658	19.436	9.1727	6.9008	14.2176	8.4812	10.0045	6.7747	8.0151	10.855	7.5628	8.048	6.1174	4.7751	7.8187	10.9949	6.9549	8.2097	13.7812	8.2728	7.4038	11.4023	9.1681	9.3835	6.2724	8.0131	12.6171	5.705	6.3413	16.8823	8.2156	7.5078	15.6733	4.8541	7.0248	6.0319	8.9043	5.0779	8.7635	9.1191	8.7608	5.0804	8.8967	7.9042	7.6646	8.6142	7.3337	10.9069	12.8275
BCL2	3.3584	8.07	4.4199	5.2074	7.0001	6.4025	4.6851	6.4488	7.9093	6.8282	6.6991	6.2706	5.8401	7.3022	7.6868	4.6029	5.1045	3.8942	6.2177	6.5082	5.7653	5.7658	6.1758	3.9795	4.8699	5.2707	6.3611	5.1895	5.7237	8.4497	3.7139	4.5343	6.3599	5.9361	7.3674	6.343	3.4735	4.9402	7.1305	4.3891	4.6394	5.762	4.8178	4.7222	7.9867	4.5763	7.5491	5.5705	4.6805
BID	2.1205	4.1998	2.6408	2.8	3.1532	5.5237	2.9084	2.1427	2.5466	3.2061	1.8015	1.9267	1.6633	1.5802	2.542	1.8867	2.344	3.0193	3.8063	2.5103	2.5479	3.3232	2.7527	3.2025	2.3404	2.4713	3.5467	2.8844	2.5801	5.4581	3.8653	3.2571	3.0792	2.3487	2.4186	1.9663	3.4368	2.4918	2.2396	3.3883	2.8847	2.3162	2.9579	2.7028	2.4918	2.3101	2.1478	4.2825	2.8415
BIRC2	12.2089	14.8752	15.9561	16.5824	15.3569	28.4876	14.7489	11.2585	16.2153	14.9668	15.2771	15.063	12.5263	12.8568	13.2138	12.579	13.7254	10.5181	19.5143	13.0837	15.1216	15.1783	12.9717	14.5741	17.154	11.9214	19.8315	15.9316	15.7647	21.232	16.7085	12.4862	12.0857	13.9216	14.9944	14.2449	12.997	11.9963	12.5917	18.7747	17.1638	11.6217	15.4841	12.9463	13.8918	14.2204	12.8304	18.5162	17.9871
BIRC3	2.6391	8.6048	5.3219	5.1369	2.3881	22.9275	6.781	1.5928	2.7003	10.2905	5.4873	5.5841	3.4076	1.6641	2.9127	6.8084	2.4041	1.7846	16.9639	3.6954	3.9195	9.1612	1.9724	3.0912	6.5344	3.7161	8.6156	2.6538	4.4154	14.8031	7.7055	3.4092	5.7164	2.6401	2.7286	2.8244	3.7018	1.445	2.2345	9.0642	4.7166	2.6752	4.6637	1.9856	2.8244	5.1057	2.8797	9.0343	7.6612
BNIP3	18.1116	12.0143	18.8895	15.8006	10.1345	8.7145	14.7365	17.7298	14.3395	8.2557	12.3775	14.7338	11.6686	22.1216	16.6374	15.997	20.3115	17.8724	9.7963	18.5602	14.0493	13.1478	22.4777	20.6499	18.5254	14.1268	16.3348	21.4331	16.7197	21.0755	26.8645	12.9021	14.2134	16.6098	19.3157	12.7943	24.1617	22.4661	10.9253	21.3548	20.4201	17.1958	17.6373	20.5107	15.6646	17.7498	14.5913	9.7919	16.0116
BRD4	5.883	7.8371	5.9415	6.4829	6.6015	4.5533	4.8728	6.716	5.2617	7.5116	7.3088	4.9914	6.9286	8.0505	3.7831	6.7119	6.4159	6.643	5.4102	3.6656	6.0452	7.2852	6.7914	7.3558	5.1107	7.6585	7.9059	5.8442	6.0474	10.2482	4.8024	5.1342	4.3764	5.7387	7.8505	7.8319	5.9762	5.5385	8.9016	3.3426	6.7081	6.1083	6.8242	6.8152	6.85	6.3336	7.8654	6.8108	7.5171
C5	1.6993	3.2914	2.2146	1.5045	2.0267	1.8763	3.7136	2.007	1.7313	1.7934	1.6618	1.8962	2.0097	1.7182	1.5283	1.2971	1.8751	1.0814	2.8479	2.149	1.5723	1.8449	2.004	2.8641	1.8065	1.5666	2.4827	3.8101	1.5713	3.9043	1.9189	1.3504	1.0596	2.169	2.5234	2.3058	1.8881	1.8422	1.5347	2.6952	3.1063	1.9266	2.8741	1.643	2.1317	3.9369	1.717	1.5591	1.5985
C6	0.6548	1.2448	1.1834	0.2009	0.1726	0.1877	2.1655	0.5379	0.3415	3.2091	0.3881	0.4545	0.5306	0.2251	0.9941	0.1102	0.6927	0.1855	4.8413	0.8795	0.1559	1.8742	0.8611	0.3865	0.5721	0.3219	2.5271	0.9699	0.3762	2.1714	0.6452	1.0211	0.3597	0.7349	0.6097	0.1288	0.6516	0.265	0.1123	1.6054	0.8884	1.2595	1.2759	0.441	0.2724	2.1939	0.441	1.1742	0.6079
C7	257.558	173.056	233.73	40.5952	155.333	87.643	391.475	44.1796	64.6277	341.202	63.9834	127.79	134.193	69.8473	491.224	21.3639	164.804	54.9138	402.983	115.901	23.7984	447.726	143.382	60.9327	172.852	43.2994	139.823	198.042	222.613	118.533	109.103	106.754	106.62	229.83	87.0052	74.6558	110.563	102.789	54.5431	242.391	131.764	62.4063	93.7113	174.557	117.028	257.695	109.021	489.856	56.7776
C9	0.9803	0.7385	0.8433	0.5408	0.6038	0.2651	0.5401	0.3722	0.7966	0.2326	0.461	0.4711	0.3376	0.319	0.3427	0.7253	0.4092	0.6147	0.2065	0.5105	0.78	0.6534	0.4695	0.3587	0.3159	0.297	0.8034	0.5612	0.2558	0.6414	0.2174	0.6474	0.2655	0.5933	0.3938	0.301	0.3443	0.7501	0.6554	0.4039	0.6949	0.4179	0.4462	0.4038	0.3299	0.4771	0.534	0.6591	0.9247
CAMK2A	0.9135	0.1501	0.7327	0.0022	0.0311	0.0448	1.0518	0.5512	0.0213	0.474	0.0351	0.0662	0.0957	0.0098	0.0486	0.0108	0.581	0	0.3426	0.0105	0.0121	0.8203	0.4278	0.6565	0.0973	0.1774	0.3679	0.9497	0.0445	0.4966	0.56	1.037	0.0108	0.5142	0.2735	0.016	0.9592	0.7952	0.1595	0.2431	0.766	0.3052	1.0593	0.8112	0.0134	1.1853	0.1429	0.1055	0.4501
CAMK2B	0.5034	0.3551	0.7025	0.5433	0.2162	0.0239	0.3529	0.5566	0.1807	0.4148	0.1567	0.147	0.3288	0.1087	0.1184	0.0984	0.7644	0.2963	0.2041	0.0557	0.2653	0.6191	0.7634	0.5289	0.2433	0.1667	0.5554	0.4473	0.1448	0.608	0.3573	0.6038	0.1325	0.5602	0.3984	0.0948	0.7711	0.8808	0.1825	0.203	0.6643	0.1849	0.6113	0.5278	0.1459	0.5358	0.2856	0.1864	0.4012
CAMK2D	4.9287	6.6085	5.8875	5.2138	6.5324	14.6606	6.165	5.5801	7.3559	8.8874	5.4336	5.6998	5.0316	6.0065	7.9294	5.6119	5.2968	4.198	9.3352	6.3112	5.4316	6.528	6.1621	4.39	6.6556	4.9663	7.2639	5.8496	7.9362	10.9299	5.6436	5.9381	4.8221	5.7047	6.0272	6.1389	5.4834	5.5975	6.46	8.595	6.2414	4.2225	5.6891	4.9185	5.478	5.8763	5.6389	9.0954	5.5618
CAMK2G	6.5952	3.9545	7.4877	3.031	4.8788	3.2673	5.2552	6.7847	4.3806	11.3626	3.4641	4.2063	4.2547	4.1151	5.1198	2.5902	7.0685	3.0451	4.4007	4.0865	3.956	5.584	6.9991	5.3276	3.7222	4.1895	5.1941	7.7255	4.0834	5.298	7.2461	5.5036	3.6123	6.7217	6.9887	3.5276	7.8899	7.7205	4.711	6.3824	7.6457	4.3425	7.1168	5.8756	4.2807	8.2963	4.683	4.378	5.4215
CAPN1	15.4053	35.1073	16.3911	38.9957	40.1277	30.0854	20.7933	24.3938	36.4856	24.4418	36.5715	31.8354	27.6798	37.5175	33.9925	45.4093	17.7988	49.6875	26.8855	45.197	46.7776	25.6603	20.638	18.8612	26.8091	26.5711	24.8142	13.6353	38.9892	34.9606	12.9344	17.0735	45.1748	17.0287	26.6	33.5503	13.3618	13.3464	36.499	20.497	18.6856	22.588	18.0689	19.9435	42.0306	17.5017	31.6195	24.1143	28.4392
CAPN2	42.1173	53.4944	52.2747	58.447	43.7384	40.1786	52.501	50.9231	51.3156	51.9162	59.1877	55.9271	50.3122	55.4767	56.9383	51.6389	51.1661	47.0568	44.994	52.1082	58.6762	52.9331	48.7123	51.166	46.8665	52.6546	67.705	39.4576	50.5907	58.169	27.5022	46.8301	36.5861	59.9646	61.0909	56.3777	27.7236	38.3689	58.0312	28.9872	46.1941	47.3577	47.5212	37.4127	54.7107	46.6939	60.2147	48.2786	55.2524
CASP1	2.0675	4.0325	2.4096	1.3783	3.2068	8.9878	4.0891	1.0471	1.9082	4.5449	1.91	2.1482	1.5618	1.3106	2.6713	4.3109	1.165	1.4422	8.7783	3.249	1.1882	3.9674	1.5129	1.3887	2.1566	1.4495	3.9511	1.2782	2.5376	3.7463	2.0926	2.2953	4.0268	2.3423	1.8438	1.2552	1.4108	1.0124	1.6844	4.6651	2.8019	1.3332	1.9312	1.2241	1.9632	3.0733	1.264	5.6326	2.7019
CASP6	5.6043	10.6176	5.7098	6.0766	6.7954	7.8325	6.4695	5.8907	6.4708	7.6954	6.4955	6.9356	5.0867	5.5575	6.3334	10.6848	5.9023	6.2584	8.005	7.3525	4.8136	7.5065	7.2961	6.0636	9.6019	6.7296	8.5672	7.2649	5.7985	11.811	7.8393	5.7562	7.8095	6.351	8.6171	5.2524	6.6928	5.7115	5.0191	8.7651	9.2824	6.9296	6.7798	6.2849	5.2429	6.6304	5.6308	8.7775	8.0055
CASP8	2.1461	4.2564	2.6157	3.1423	3.6073	5.9012	2.5246	2.4949	3.3626	3.0056	3.4655	3.5969	2.7898	4.0416	2.9061	5.0155	2.3368	2.8767	3.4959	4.0985	2.696	3.1967	2.3622	2.5054	4.391	3.0919	2.9919	3.1297	2.9365	4.5459	2.5995	2.4449	2.9311	2.9056	3.4565	3.4066	2.0576	2.1206	2.9911	3.4889	3.2342	3.0699	2.8414	2.2317	2.6325	3.5231	3.035	3.9969	2.4548
CCL2	29.0906	70.6132	29.168	57.648	25.5465	112.813	31.0947	5.4656	22.7042	54.8314	27.4433	53.6595	57.383	8.7644	29.4308	17.2	15.6398	84.6341	95.117	21.019	30.7482	98.7441	11.0856	13.5921	114.727	24.485	107.266	8.2328	41.5992	110.742	8.8907	15.8304	52.2261	22.4321	20.2653	18.5491	16.4471	2.5078	11.2042	15.9273	49.1284	10.1623	26.9408	22.327	26.5796	16.6697	24.768	88.9238	24.3691
CD274	1.1741	1.1755	1.0435	2.1316	1.3562	3.1895	2.0885	0.7836	1.7658	1.4813	1.4135	1.1112	1.3063	1.2182	1.3088	1.3946	1.3734	1.1598	1.9034	1.4795	1.7004	1.6073	0.7272	1.1451	1.4143	1.2653	1.6487	0.8336	1.6154	1.6549	1.0347	1.0858	1.3568	1.0702	1.0198	1.3904	0.7377	0.7608	1.1436	0.8603	0.9958	0.952	1.5852	0.8386	1.3848	0.9717	1.0287	1.1701	0.7969
CD40LG	0.1933	1.2099	0.2427	0.0732	0.5564	0.6679	1.516	0.0924	0.0711	2.2841	0.1345	0.1619	0.1883	0.0197	0.3664	0.0867	0.1662	0.0384	1.8595	0.4088	0.0691	0.7168	0.2542	0.0583	0.1819	0.0767	0.7211	0.1389	0.2077	0.7242	0.5297	0.6111	0.3324	0.188	0.234	0.0178	0.145	0.0361	0.0453	1.0138	0.3144	0.1131	0.2147	0.1073	0.0625	0.8996	0.0313	0.9385	0.2311
CDC37	29.1286	42.3604	29.8148	53.4686	35.3373	23.548	33.2969	31.7516	32.2506	38.8726	40.6339	32.5148	30.7209	31.0053	43.1386	39.9974	29.2291	42.7244	34.0185	38.3553	45.0672	37.9882	31.0622	31.7354	30.6492	44.4851	33.4859	18.2862	33.0978	42.395	22.5098	28.6307	52.0032	21.9925	30.2504	37.3417	26.8725	23.0752	38.2907	24.4781	31.6617	20.8311	30.9393	34.1543	40.033	29.2001	35.1707	34.8436	47.2575
CDK9	12.6514	17.0409	13.7525	11.8097	17.8019	10.2534	14.3232	12.7825	12.7402	16.3025	13.7174	11.2135	10.9869	13.4764	13.6055	13.4833	12.0568	14.4983	17.3596	12.7902	12.5811	16.1443	12.508	12.3004	10.7078	15.6754	15.1159	11.7595	15.6233	21.755	9.3578	10.8888	17.0975	13.652	13.0472	11.9687	10.755	10.6007	15.9543	10.1808	13.1913	11.4943	14.7172	13.558	14.5451	14.0141	13.1955	14.4055	16.5469
CFLAR	5.5685	6.1217	6.7131	6.6996	8.2907	8.534	5.9097	6.696	7.4461	6.137	7.3837	7.2545	7.3922	10.5628	6.1106	6.4952	6.9097	5.7617	4.6701	5.7606	7.1677	6.0895	6.6657	4.2831	6.5604	6.7932	7.7786	8.0124	7.2234	8.5963	5.2862	4.6312	5.486	7.5489	8.0697	11.8187	5.1391	6.6409	9.159	3.2762	6.4585	7.1137	7.3838	6.2173	6.3283	7.8796	8.7916	7.8044	4.9208
CHMP1A	11.0178	16.93	11.0952	15.774	14.7924	9.2845	14.0135	13.1028	13.9574	13.5733	14.0797	12.8133	10.614	12.565	17.3268	16.1723	13.4623	16.2004	15.3794	15.8835	13.53	14.0797	12.9778	12.8936	10.3279	12.2754	12.6324	11.3349	14.441	15.1276	13.3075	10.5943	19.5982	11.1166	12.2536	13.0695	12.3605	10.4144	13.054	13.5413	12.1706	10.4076	11.2652	14.3101	14.016	11.1596	12.5496	13.0037	16.0053
CHMP1B	17.7835	24.324	18.6606	38.86	28.4034	53.3337	19.9538	18.9774	32.9736	19.3072	21.4416	22.3442	23.7629	19.6941	24.1152	32.0152	17.5655	28.4648	22.3534	24.5108	47.9945	20.7256	18.3322	17.322	21.8636	19.5335	22.9464	16.3157	28.5078	21.634	17.129	17.5765	25.1984	17.6291	19.4155	23.4529	17.5038	17.3745	20.3567	23.9905	20.5192	14.2526	18.2204	21.6162	42.0741	15.5432	22.0846	22.8041	22.2989
CHMP2A	43.2227	60.0734	44.9549	62.8046	47.8669	25.1014	46.6062	50.206	43.682	46.4505	48.9913	50.59	40.8781	41.1372	52.075	60.6524	49.5876	59.4503	50.2353	56.276	50.9529	50.8459	53.595	44.9248	49.4831	62.3928	49.0831	38.7526	41.2968	50.1229	51.3584	41.9948	58.8006	40.2162	49.2742	43.2028	53.0683	44.8241	41.3582	44.0002	54.98	36.4863	47.8173	56.0536	47.527	47.4062	45.068	46.8235	66.5395
CHMP2B	5.4604	6.3154	6.1549	6.5171	7.6211	14.8489	6.6791	5.3259	9.3576	7.5458	6.4148	7.1063	5.8957	7.6213	7.656	7.2748	5.4854	6.2343	7.9791	8.731	8.0991	6.2723	5.9392	5.7642	7.613	6.249	7.6958	6.6294	9.4875	6.7784	7.8376	5.078	6.9172	6.3155	6.6736	6.0666	5.1167	5.8758	6.0324	7.4899	5.9663	6.0761	5.5039	5.8481	7.6176	4.8647	5.9656	7.5808	7.7038
CHMP3	11.1268	13.4382	11.5423	11.995	12.68	22.104	11.3525	11.5565	16.3931	14.5014	13.5667	15.2468	10.997	12.8163	16.9782	13.8601	12.3784	9.5673	14.0839	16.3118	14.8567	13.573	12.0332	10.7505	12.44	12.3285	14.4696	11.7915	15.2136	13.4237	10.5786	11.8132	12.9899	13.8135	13.1474	13.0952	9.8729	9.9959	11.7127	16.6856	11.8395	10.9961	11.9972	11.4643	12.5202	11.553	12.2182	14.0216	12.8362
CHMP4A	0.4766	0.2062	0.2605	0.1794	0.2088	0.1112	0.0974	0.1062	0.2249	0.2154	0.2683	0.256	0.1877	0.1815	0.1114	0.1772	0.184	0.1316	0.2772	0.06	0.2322	0.2061	0.1701	0.3133	0.0976	0.3641	0.3055	0.2265	0.176	0.3373	0.1629	0.0995	0.2131	0.1673	0.2714	0.2741	0.172	0.1356	0.2328	0.0755	0.2167	0.1133	0.092	0.2074	0.1553	0.3029	0.1545	0.1391	0.3015
CHMP4B	61.6881	116.924	70.7958	104.348	108.572	81.1695	72.052	75.1544	85.7869	100.22	95.2278	80.139	68.1477	78.1945	97.5957	109.154	67.8349	92.7139	83.9794	97.1813	95.0833	83.2086	76.9078	66.8886	81.408	92.7098	96.1277	54.6841	83.8182	105.242	60.0584	66.4382	115.988	62.696	81.8973	80.8534	59.6598	60.4882	90.7754	64.9987	74.7816	65.1706	76.8507	78.8045	92.2557	69.0699	87.4806	85.7432	106.27
CHMP4C	4.9358	9.6061	4.664	9.2663	10.7977	9.6587	5.7716	6.7512	11.1676	6.5625	10.4122	9.5278	6.4662	9.5362	10.7949	11.2243	6.1148	2.7646	8.0477	12.2684	7.5263	7.112	6.8628	4.8469	8.9111	10.3492	9.0311	7.127	9.1325	7.1531	5.6203	5.7605	11.6789	4.8768	10.7098	9.3412	7.2081	6.8855	9.2858	6.1186	5.1272	7.9413	6.6745	4.3521	9.7956	5.3886	9.119	8.7249	10.2126
CHMP5	31.8798	34.6905	34.6153	66.0422	49.2463	58.5507	33.4694	36.3967	55.5181	34.1731	50.2248	50.9644	37.7349	50.1103	65.9416	50.1822	37.582	49.4101	49.0066	70.0608	56.8604	38.7992	39.6105	36.4504	51.3448	52.3937	41.639	34.4067	58.5555	39.1605	51.0776	36.8715	48.557	38.3298	48.788	47.1783	45.5079	33.5379	48.3214	49.7951	44.9031	39.9149	34.72	38.6049	50.5317	34.4392	45.1038	34.7783	67.5247
CHMP6	4.1866	6.8766	4.9045	7.2705	7.4626	3.0739	5.6658	6.6082	6.5453	6.1992	7.0227	7.3919	5.6541	6.9221	8.7121	6.8822	5.3275	7.1402	6.8638	8.0674	7.9607	5.4048	6.1206	4.9615	5.0546	6.4707	5.2846	4.1901	5.9032	6.8273	5.815	4.3926	9.2067	4.1821	7.1207	5.1837	7.2356	4.4426	7.0601	5.4128	6.6756	3.6929	5.1009	6.412	6.2698	5.8878	6.1221	5.4494	7.3238
CHMP7	8.7692	13.3875	11.387	9.513	12.0261	10.172	10.8331	11.0262	13.28	11.4077	11.0132	9.9772	9.9283	10.4738	13.3969	10.4307	10.7819	10.2171	12.5098	13.022	10.0994	11.5631	10.7098	10.3067	9.7039	8.717	11.6145	9.5237	12.1486	14.0639	8.6478	9.3349	12.9017	9.3531	11.9246	9.7648	8.4919	9.9858	12.6914	9.8268	10.2903	9.6294	11.1807	10.5006	12.2146	10.112	10.1283	11.301	11.299
CXCL1	1.2835	12.8493	2.1454	1.6621	1.449	10.4806	4.353	0.4225	0.725	17.1301	0.692	1.5407	2.7379	0.3478	2.0121	1.2383	1.446	2.7324	16.8498	0.5161	3.5079	5.6834	1.4888	2.1229	2.9321	1.3566	4.4241	1.6644	1.039	69.9471	0.9603	1.9796	1.3071	2.9881	1.0182	1.4503	2.1264	0.6504	0.7391	2.8706	16.1141	1.569	2.7982	0.7134	0.4371	5.014	0.9669	3.27	1.9008
CXCL5	0.0086	0.1189	0.1186	0.1558	0.0215	4.9979	0.0644	0.0192	0.0594	0.2404	0.0712	0.1398	0.056	0.0499	0.3536	0.2308	0.0168	0.0487	0.4867	0.1154	0.0263	0.0566	0.0297	0.0797	0.1778	0.125	0.0848	0.0594	0.0733	1.5085	0.1119	0.0615	0.1025	0.0268	0.0356	0.0203	0.0472	0.0137	0.0344	0.4715	0.0552	0.0229	0.0204	0.0272	0.1086	0.1151	0.0475	0.1895	0.0439
CYBB	3.6973	14.4686	3.7542	0.9481	12.8821	36.4744	8.0039	2.7228	4.1316	6.6753	1.4832	9.4244	5.5749	2.0767	5.9566	1.2238	2.9965	0.9319	14.9883	8.3005	0.8824	10.1982	5.0322	3.6103	4.1709	0.6219	6.3959	3.164	5.6874	7.2949	5.0822	4.5232	2.7305	3.313	3.969	2.6073	3.3231	1.0162	1.8935	22.8515	5.1326	5.2261	3.1776	1.3527	1.9656	10.9868	1.5911	19.609	2.2056
CYLD	4.0524	5.8134	5.0601	3.6327	5.5002	7.7889	4.4873	4.1279	5.5509	5.487	4.1729	4.5689	4.1864	5.7085	5.4639	3.9188	4.0312	3.5632	6.1569	5.2302	4.2883	5.2045	4.2635	3.5219	4.5015	3.5883	5.9744	4.9415	6.0233	6.1454	3.1262	4.3998	3.9655	5.0494	4.7436	4.7569	2.8447	4.1228	5.7418	5.6314	3.8813	3.7139	4.4508	4.0936	4.3463	4.9898	4.8358	6.3741	3.403
DAPK1	8.5025	10.3478	8.143	16.4025	16.3669	15.9568	8.446	13.5872	16.1032	10.9715	19.311	12.526	13.782	15.4327	13.372	14.8263	9.0879	10.3085	11.4902	11.5015	17.6539	10.0754	9.7396	5.8232	11.1524	12.4174	11.2442	9.569	13.3015	13.2874	5.1328	8.0414	16.0309	10.8427	13.679	16.4752	5.9965	7.2439	17.6574	5.6239	8.9736	9.8497	9.5908	10.6693	16.2198	8.6291	12.9056	9.1824	10.8227
DIABLO	0.1574	0.0749	0.0761	0.0721	0.128	0.0655	0.0635	0.0715	0.0586	0.0725	0.0841	0.0529	0.0697	0.0506	0.0637	0.0404	0.0501	0.0681	0.0933	0.0202	0.0521	0.0991	0.0832	0.1023	0.0605	0.0671	0.1119	0.0832	0.0849	0.1056	0.0783	0.0574	0.0478	0.0594	0.0976	0.0899	0.0965	0.0528	0.0663	0.073	0.1373	0.0803	0.0833	0.0635	0.0689	0.0901	0.0457	0.0546	0.0769
DNM1L	9.5506	11.7883	12.0757	13.265	13.6946	21.4354	9.8249	11.6132	16.3054	11.549	13.9143	15.1415	11.8884	18.3733	13.8077	15.2418	11.4608	14.1663	9.7221	16.4162	14.5295	10.7224	11.2804	11.9771	14.3347	16.1938	12.6217	12.8493	14.9754	11.6495	8.4716	9.0325	12.0546	13.5925	14.7814	17.1815	8.7209	10.3624	14.9704	8.6785	10.3109	13.2919	11.5639	12.2693	13.8621	10.4992	15.3561	13.5935	12.7869
EGR1	235.533	103.947	98.5174	154.999	529.106	332.173	208.897	113.37	423.932	491.201	730.63	135.29	1140.69	139.622	207.085	135.756	172.385	861.571	167.794	119.462	446.056	471.923	117.462	195.521	634.655	202.441	219.447	102.126	298.867	78.6669	26.3188	118.928	212.698	162.405	223.3	821.154	100.071	15.4024	26.4812	31.7359	177.069	29.9198	367.26	243.37	502.133	132.099	351.832	108.828	276.759
EIF2AK2	4.9595	7.7747	7.9284	6.4304	11.8647	17.2695	5.5998	7.3902	8.9437	7.6485	7.3042	7.9553	7.8295	10.0851	6.3932	7.2708	7.0936	4.7549	13.0627	8.9287	5.8456	7.6508	7.2283	6.4414	7.0944	5.6608	8.6969	8.1813	7.3151	9.1484	4.9565	6.2205	5.9942	8.5411	9.0817	9.1892	4.5449	6.3958	9.0536	4.0283	7.1284	6.8244	7.6971	6.8405	6.7607	8.796	7.7735	9.8673	5.3743
ESR2	0.1331	0.1324	0.1049	0.5168	0.2581	0.2336	0.1481	0.1066	0.196	0.1673	0.2216	0.1153	0.2825	0.5282	0.3704	0.1821	0.0857	0.3224	0.2267	0.2316	0.3255	0.1736	0.1066	0.0624	0.2435	0.1805	0.1652	0.1154	0.231	0.2519	0.0934	0.0766	0.1515	0.1538	0.328	0.3685	0.1335	0.0519	0.748	0.1325	0.1247	0.1301	0.1189	0.0615	0.1913	0.2102	0.203	0.3054	0.181
EZH2	0.3121	1.0038	0.4261	0.4796	0.6952	1.6917	0.394	0.2854	0.4891	0.6188	0.6253	0.4851	0.3855	0.5157	0.3261	0.5269	0.2813	0.5452	0.4495	0.3826	0.3844	0.6214	0.2803	3.6408	0.665	0.5612	0.5098	0.3769	0.4588	1.9016	0.3796	0.2172	0.3974	0.3802	0.4856	0.5679	0.2927	0.1404	0.4684	0.6448	0.4688	0.3676	0.4947	0.1856	0.4096	0.4487	0.4224	0.8047	0.4211
FADD	1.1222	1.4702	1.081	2.0159	1.1555	0.5718	1.8691	1.1927	0.8093	0.6478	1.1671	0.7978	0.7366	0.9458	1.8642	1.2304	1.3213	0.5135	1.8345	1.7855	1.4923	1.6857	1.5264	0.9349	1.986	1.0342	1.1356	0.7718	1.1503	2.087	1.5156	1.0329	4.5004	0.9557	0.998	1.5516	2.1673	1.683	1.3507	1.5519	1.7832	0.7196	1.0575	1.5385	2.043	1.8639	1.0676	0.9699	1.1274
FAF1	5.7587	7.789	7.2035	9.2009	9.5294	6.8004	6.4926	7.9661	10.5143	6.9809	8.52	9.7235	7.761	10.7918	9.5543	8.6847	7.1719	8.4403	6.8878	10.78	10.2182	7.4473	7.9146	8.1321	9.0124	8.257	8.4749	7.5668	8.9255	6.6836	6.5802	6.3628	8.287	8.5105	10.0753	9.6748	6.6111	6.8389	8.7179	6.5252	7.5195	7.3711	6.5937	7.7167	9.3826	6.7344	8.9046	8.195	8.7295
FAS	2.764	5.236	2.6106	1.7473	2.5455	6.1978	3.319	1.1542	2.0132	4.2177	1.7479	2.5063	1.4213	1.3675	1.8318	4.1874	1.3976	1.5213	6.7711	2.0687	1.7781	4.7103	1.8307	1.3965	4.0261	1.1721	4.512	4.4876	2.5297	6.3607	2.4278	2.393	2.8545	1.7167	1.7481	1.4873	1.9393	0.9977	1.4927	6.1381	3.3485	1.6251	1.8863	1.4568	1.4023	2.8093	1.8836	3.8511	2.1058
FASLG	0.1167	0.4602	0.0889	0.0375	0.2709	0.2705	0.1816	0.0517	0.0583	0.1893	0.054	0.0906	0.0252	0.0269	0.2386	0.1261	0.0341	0.0394	0.3753	0.1558	0.0177	0.3725	0.0903	0.0359	0.1	0.045	0.2202	0.0713	0.0533	0.1222	0.151	0.1475	0.1383	0.0844	0.1361	0.0274	0.1169	0.037	0.0581	0.4406	0.1572	0.0619	0.1928	0.0367	0.055	0.2376	0.0561	0.2859	0.0474
FASN	2.8856	11.1079	4.2683	5.1787	6.6835	6.3982	5.5045	6.1531	4.1906	5.1825	7.1432	4.3958	4.6805	5.7455	3.8053	5.4828	4.6419	4.669	4.1066	4.2847	5.1292	6.727	6.173	17.5567	4.2574	4.5613	5.6391	4.6139	6.7777	13.1165	2.5404	3.8658	6.0369	5.0691	6.3342	5.8312	3.9797	3.6004	7.2068	4.069	4.7541	4.9029	5.9837	6.0981	5.626	5.1374	6.1405	5.2677	3.2618
FKBP1A	16.3936	42.1904	21.5254	24.4261	23.0613	45.2735	27.7596	18.3969	24.7543	31.0364	25.9942	24.1241	16.9301	19.3454	27.3097	24.8568	16.3253	21.9338	27.1506	25.4147	22.7184	27.8098	20.4302	20.4363	22.9559	30.3314	29.9824	17.0757	24.3002	38.5225	19.1052	22.8849	31.3623	18.7685	23.4045	18.2324	17.1315	14.62	21.4674	25.1327	22.9465	21.576	22.0101	19.0397	19.9566	21.8804	19.8989	43.8069	32.7186
FLOT1	45.4774	75.2282	46.9864	91.9981	62.1332	41.6854	65.1746	44.1341	60.2785	64.7122	84.3231	55.667	44.3289	45.9091	78.3882	79.3618	42.719	81.3742	62.8551	87.629	82.5516	56.4132	50.6436	46.5499	63.5918	75.847	61.8135	36.0661	65.113	77.3141	47.986	45.1225	104.231	36.284	51.2938	56.3221	46.6287	35.6194	65.2546	49.9761	51.6815	48.6938	49.6371	49.2606	69.0464	48.6571	60.5585	60.7603	84.4675
FLOT2	33.8985	70.4283	35.4685	61.5712	53.3425	42.5735	44.5681	45.5113	52.2488	49.9522	64.396	55.9705	42.8064	51.8576	60.579	68.2886	37.6605	62.5457	51.2019	65.2438	52.3827	50.281	49.3702	34.4863	46.4721	46.4768	51.852	38.3241	48.3276	73.0669	31.7977	39.3794	85.5653	31.5732	45.9036	53.8193	37.6928	30.8476	54.6208	45.2468	42.7163	32.8245	39.1129	38.1588	58.0415	42.0701	47.9871	57.6628	53.9877
FLT3	0.3039	1.3562	0.4594	0.013	0.4115	0.771	0.8567	0.1421	0.038	2.1203	0.1511	0.1474	0.3608	0.0175	0.1851	0.0322	0.2812	0.0057	1.6697	0.2912	0.0128	0.97	1.3974	0.0519	0.35	0.1318	0.8257	3.5602	0.2246	0.19	0.5634	1.7568	0.064	0.5913	0.5245	0.0158	0.2767	0.1447	0.0303	1.2216	0.1795	0.0806	0.247	0.0319	0.0239	0.6425	0.1844	1.5149	0.3858
FMR1	10.8241	8.9839	10.0393	6.989	7.711	12.6252	7.6952	9.3001	8.9219	7.5942	8.42	9.4305	8.3964	9.073	6.7384	9.1787	10.8664	6.1437	8.5242	6.6945	7.4418	9.0101	10.9752	7.7141	10.2616	8.7012	11.691	13.7026	7.1085	9.699	10.4536	8.3189	6.3031	9.6406	9.6915	8.9998	8.2112	8.8224	8.4278	8.7285	11.6993	8.0173	9.8131	10.396	8.2733	11.6891	8.9294	9.9181	8.8657
FNDC4	1.0765	13.4128	1.7821	1.4066	2.4254	3.2604	2.921	1.14	0.9855	4.1242	2.5224	1.2451	1.0095	0.8528	3.9816	2.232	0.8791	1.2604	3.4684	3.6067	1.6352	3.9251	0.9814	1.2031	1.6208	1.5618	6.8291	0.8051	1.5747	9.3529	1.1957	1.306	4.9046	1.4382	1.1933	1.1047	0.9902	0.7161	1.5916	2.1553	2.2892	1.1609	2.1899	1.2426	0.8879	1.7883	1.9276	6.2951	3.4021
FNDC5	1.0995	0.2053	1.0991	0.5127	0.4531	0.117	0.5346	1.5264	0.5515	1.1087	0.701	2.2575	1.1799	0.543	0.4406	0.4896	1.3852	0.3631	0.3794	0.4327	0.23	0.5389	1.2338	1.4974	1.0867	1.0599	0.8002	0.7438	0.6528	0.3561	0.741	0.8897	0.3901	1.4423	1.2464	0.602	0.5996	0.8359	0.7015	0.3107	1.1668	1.0479	1.2224	1.8224	0.5686	0.7941	0.9545	0.399	1.3042
FPR1	1.0703	3.0121	1.4324	0.5311	1.0501	6.1179	2.9355	0.3016	0.5566	1.4263	1.0968	1.0307	1.3583	0.2968	1.144	0.4309	1.3131	0.2574	11.7708	0.7761	0.786	2.0263	0.8638	1.0295	2.263	0.2363	1.5911	0.4927	1.1832	4.7324	3.2766	0.665	1.0584	0.3968	0.6836	2.1709	4.1217	0.3955	0.2278	5.8093	2.0328	1.0131	0.8356	0.4369	0.7185	1.0046	0.4659	11.2716	1.9503
FTH1	20.5053	16.0103	35.3313	13.4945	12.6106	8.1383	20.7024	20.184	3.8497	14.6219	10.0008	10.3826	14.8636	11.4374	8.6282	9.1172	26.3817	9.9712	30.4959	11.7696	16.3961	21.2834	24.8631	15.6342	10.7082	10.01	23.7769	15.5877	4.7718	29.4677	33.3125	10.8464	52.745	22.2849	17.034	13.791	38.8198	26.6207	15.3316	27.6334	26.5302	20.0514	15.8754	32.1538	18.8644	19.1704	16.0676	10.2313	22.7729
FTL	6494.01	3449.45	5433.87	774.713	987.416	796.486	4011.03	4112.75	684.48	1736.71	737.935	1643	2493.81	631.747	1312.38	907.801	5125.45	935.468	2408.82	1071.19	798.013	3992.65	4576.35	4394.45	2094.89	1144.84	4756.62	6084.18	1026.71	2970.2	10101.8	5624.41	1148.67	3254.49	3114.6	708.763	10477	6407.17	859.288	8393.14	6432.52	2447.02	5041.4	6010.68	807.042	5804.18	1798.84	2539.3	2525.42
GJB1	8.9562	5.8273	9.1937	4.9573	6.7285	2.9517	11.4194	12.2064	9.1058	4.3524	5.6564	7.0647	9.1655	4.3716	8.3222	6.3791	13.4449	6.1628	6.2594	7.8982	4.5211	9.2424	13.682	10.0656	9.6974	5.3704	5.0218	18.4986	4.449	5.9969	25.3162	13.0422	8.9875	7.1407	9.2965	3.5121	19.8355	11.6101	4.8758	19.9533	22.3665	7.7758	17.5099	7.6391	5.7777	24.2431	5.5567	11.6121	8.0866
GLUD1	94.9141	65.5126	104.857	68.5409	52.6671	53.2519	95.0589	122.484	76.605	58.2276	82.1126	118.772	82.0652	73.8949	75.2359	89.8371	127.626	72.7291	71.2274	94.7721	69.247	84.8686	146.59	112.781	116.672	86.6074	84.1337	137.999	70.2245	64.6679	227.22	100.969	67.3662	109.871	118.382	67.2222	133.683	127.377	58.7336	136.041	139.262	93.1983	135.071	124.041	77.3708	104.273	88.909	74.7898	89.0524
GLUD2	2.7801	1.8345	2.7846	2.1274	1.4478	1.0807	2.1679	3.7548	2.4476	1.1327	2.1492	3.0158	2.196	2.3755	2.5732	2.3108	2.6253	1.4403	1.3177	2.8635	1.987	2.1229	3.4826	2.2316	3.34	1.7076	2.0281	4.5288	1.725	1.7302	4.2435	2.6991	1.9818	2.715	2.9125	2.0402	2.8327	2.818	1.6035	3.5911	3.707	2.4281	3.1206	3.2524	2.3558	3.1464	2.3527	1.9671	1.7134
GLUL	21.7973	32.9839	25.7142	44.3517	35.622	34.5146	37.9803	30.1204	42.4882	42.8185	40.5234	43.725	27.5658	36.755	56.4003	42.3609	24.1113	41.9626	49.1278	37.1248	46.2105	28.8667	22.8572	25.2982	38.9987	35.5322	34.0056	19.3172	45.9066	31.6256	17.7228	25.5958	38.0641	28.7948	30.4479	32.2045	16.1282	23.025	38.6855	27.5161	24.9672	21.008	23.8283	22.8931	35.8146	22.618	33.6898	31.2979	31.335
GNLY	0.5599	0.6973	0.3267	0.1068	0.1949	0.2885	0.725	0.0612	0.1296	2.7606	0.2169	0.5411	0.1293	0.0558	0.3298	0.4525	0.4511	0.5446	0.7875	0.2839	0.0945	0.7752	0.309	0.2691	0.7185	0.08	0.7409	0.2849	0.0812	0.5608	0.3935	0.721	0.3822	0.25	0.5357	0.0864	0.1825	0.3017	0.1514	0.6742	0.4557	0.0458	0.8429	0.0797	0.0651	0.3627	0.0997	1.6578	1.2218
GSDMD	10.2806	13.9223	9.4438	12.5291	8.085	6.3794	12.2649	7.8536	8.4428	8.9557	13.4836	7.7709	6.3675	6.5451	11.4534	11.3031	8.6541	12.1758	10.8471	12.7306	9.7503	9.4252	9.5351	8.716	9.5497	11.5912	10.74	6.2727	10.9592	12.5419	13.5411	8.1629	12.7443	6.497	8.7785	9.1868	11.2064	7.5858	9.5479	11.555	11.4509	5.8313	12.1969	12.2202	12.716	10.6757	10.3166	8.6678	14.592
GSK3A	5.9267	5.9099	6.0589	3.8941	5.6635	3.6483	4.9914	6.1807	5.0274	5.8192	5.263	4.7957	4.879	5.983	4.5839	5.1184	6.259	6.3461	4.2572	5.237	5.7381	6.1482	6.5288	5.6874	4.1087	6.5982	6.0934	5.3192	4.8904	6.454	5.4336	5.0172	6.0803	5.8079	6.0663	4.646	6.3525	5.4024	6.1626	3.5873	5.2857	6.6719	6.4136	6.7484	6.3609	5.312	5.8267	5.2511	6.7088
GSK3B	3.3566	4.7148	3.9871	3.3352	4.8121	6.8828	3.4173	4.3057	4.6278	3.9448	3.3062	4.8675	4.3616	5.4748	3.9213	4.6677	3.9973	2.8451	3.426	4.0399	2.3876	4.4424	4.1446	3.5498	4.5238	3.2925	4.7116	4.7185	4.8397	5.1438	2.5371	3.7336	3.1552	4.909	4.391	5.1027	2.8688	3.7371	5.4018	3.2384	3.6292	3.4716	4.3263	4.0925	3.8125	4.1259	4.6069	4.6698	2.7105
H2AB1	0	0	0	0	0	0	0	0	0	0	0.0185	0	0	0	0	0.0228	0	0	0	0	0	0	0	0	0.0205	0	0	0	0	0	0	0	0	0.0371	0	0	0.0327	0	0	0	0	0	0	0.0376	0	0	0	0.0925	0
H2AB2	0	0	0	0	0	0	0	0	0	0	0	0	0	0	0	0	0	0	0	0	0	0	0	0	0	0	0	0	0	0	0	0	0	0	0	0	0	0	0	0	0	0	0	0	0	0	0	0	0
H2AB3	0	0	0	0	0	0	0	0	0	0	0	0	0	0	0	0	0	0	0	0	0	0	0	0.0365	0	0	0	0	0	0	0	0	0	0	0	0	0	0	0	0	0	0	0	0	0	0	0	0	0
H2AC1	0.1685	0.0386	0.2248	0	0	0	0.0285	0.1244	0	0	0	0	0	0	0	0	0	0	0	0	0	0	0	0.0432	0	0	0.0318	0.0643	0	0.1102	0.0545	0.0333	0	0	0	0	0	0.1003	0	0	0	0.0279	0.2651	0	0	0.2309	0.0289	0.0543	0
H2AC11	0.0468	0.0687	0.0714	0.5181	0.1941	0.3979	0.095	0.1451	0.2048	0.1374	0.3081	0.1756	0.1886	0.1674	0.2958	0.3034	0.0638	0.4951	0.3011	0.2019	0.2133	0.1916	0.0241	0.6042	0.8126	0.3158	0.0848	0.0357	0.3786	0.1143	0.0606	0.1184	0.1701	0.0871	0.1798	0.6292	0.0852	0.0446	0.0932	0.0982	0.0597	0.2855	0.0516	0.0393	0.1837	0.0733	0.2315	0.0724	0.1331
H2AC12	0.0461	0	0	0	0	0	0	0	0	0	0	0	0	0	0.0286	0	0	0	0	0.0237	0.0467	0	0.0396	0	0	0	0	0	0	0.0804	0	0	0	0	0	0.036	0	0	0	0	0	0.0611	0	0	0.0724	0	0.0317	0	0
H2AC13	0	0.0384	0.0638	0.0269	0	0.0324	0.0283	0.0309	0.1047	0	0.0861	0.1625	0.0904	0.1932	0.1297	0.0266	0	0	0.1122	0.0215	0.2332	0.1028	0	0.9438	0.1196	0.1211	0.1264	0.0639	0.3278	0.1461	0.0542	0	0.0331	0.0433	0.0574	0	0	0.0332	0.1668	0.1757	0.0297	0.0833	0	0	0.1315	0	0.0863	0	0.0425
H2AC14	0	0	0	0	0	0	0	0.0327	0	0.0342	0	0	0	0	0	0	0	0	0	0.0227	0	0.0362	0	0.0907	0	0	0	0	0	0.0386	0	0	0	0	0.0303	0	0	0	0	0	0	0	0	0	0	0	0	0	0.0449
H2AC16	0	0	0	0.0281	0	0	0.0296	0	0	0	0	0	0	0.0252	0	0.0278	0	0	0	0.0449	0	0.0358	0	0.0895	0	0	0	0	0.0285	0	0	0.0345	0	0	0	0	0	0	0	0	0	0	0	0	0	0	0	0	0.0444
H2AC17	0	0	0	0.0278	0	0	0	0	0	0	0.0222	0	0.0311	0.0249	0.0268	0	0	0.146	0	0.0222	0.0876	0	0	0	0.0247	0	0.0653	0	0.0282	0	0	0	0.0342	0.0447	0	0.0676	0.0394	0	0	0	0	0	0	0	0.0679	0	0	0	0
H2AC18	0.1151	0	0	0.1728	0	0	0.026	0	0	0.0296	0.1579	0.0745	0.0552	0.0221	0.0238	0.0488	0.0747	0	0	0.0197	0.1166	0.0628	0.033	0.0786	0.0876	0.1109	0.029	0	0.025	0	0	0.1213	0.1818	0	0	0.03	0	0	0.0764	0.0402	0	0	0.0604	0.0402	0	0.03	0.0527	0	0.039
H2AC19	0.0373	0	0.0285	0.1682	0	0	0	0	0.0233	0	0.1345	0	0	0.0215	0	0.0712	0.0364	0.042	0	0.0383	0.1324	0.0611	0.0642	0	0.064	0.18	0	0	0.0244	0.0977	0.0483	0	0.236	0	0.0256	0.2043	0.034	0	0	0	0.0265	0.0248	0	0	0.0293	0	0.077	0	0.1138
H2AC20	0.2985	0.5865	0.3575	1.2348	0.3182	0.2636	0.3462	0.2833	0.3198	0.1976	0.636	0.7447	0.3682	0.2705	0.3434	0.7858	0.3322	1.0076	1.2	0.394	1.576	0.3141	0.5131	0.5678	0.5844	0.6987	0.4506	0.1302	0.3616	0.4091	0.3861	0.2695	0.4042	0.3965	0.4971	0.7331	0.3494	0.1015	0.2972	0.4919	0.272	0.4241	0.2013	0.5364	0.5356	0.2003	0.3222	0.2749	0.563
H2AC21	0	0	0	0.0545	0.1406	0	0	0	0.053	0.0327	0.0218	0	0.061	0.0978	0	0.0269	0	0.2385	0	0	0.515	0	0	0.0868	0.0484	0.0817	0	0	0.0553	0	0	0	0.0335	0.0438	0.0291	0	0.0772	0	0	0	0	0.0843	0.0333	0	0.0665	0	0.0582	0	0
H2AC4	0	0	0	0	0.0663	0	0	0	0	0	0.0206	0	0	0.0461	0	0	0	0.1349	0.0536	0.041	0.0405	0	0	0	0.0228	0.1156	0	0	0.0261	0.0349	0	0	0	0	0	0.0625	0	0	0	0	0	0	0	0	0	0.0313	0.0275	0	0
H2AC6	13.7385	33.8039	20.4927	111.491	28.6997	17.8964	18.8575	18.9262	38.6587	9.9883	59.8691	25.8303	22.3017	25.6403	42.3645	74.0844	19.0274	68.0701	23.9126	51.3166	71.1681	16.3512	24.0427	17.5546	102.713	42.5305	18.5392	15.1421	45.2467	31.6033	24.4875	16.0347	38.7321	14.9135	29.204	53.0819	24.6652	15.21	27.3219	28.4589	19.4415	36.14	21.1496	10.5249	32.4499	22.8639	35.4591	13.318	32.6835
H2AC7	0	0.0379	0	0	0	0	0	0	0	0	0	0	0	0.0238	0	0.0262	0	0.0465	0	0	0	0	0.0355	0.0846	0	0	0	0	0	0	0	0.0326	0	0	0.0283	0	0	0	0	0	0	0.0548	0	0	0	0	0.0284	0	0
H2AC8	0.4138	0.8349	0.6309	2.6099	0.3774	0.2238	0.644	0.6722	0.7759	0.1279	2.3412	1.6062	0.8637	0.9784	1.1793	1.4726	0.4837	1.3505	0.7764	0.7011	1.4876	0.4064	0.6758	1.2718	2.5286	1.9546	0.8121	0.2843	1.0527	0.1805	1.7131	0.1962	0.8826	1.0689	1.1069	1.5846	1.4319	0.2298	0.4532	1.5623	0.264	2.7989	0.5534	0.3905	1.8844	0.4861	1.3647	0.3201	3.1946
H2AJ	8.3471	12.5534	9.2572	24.5096	12.2244	7.6775	12.1329	8.9711	13.2083	13.4678	12.3118	14.3039	8.6227	10.5902	14.6362	17.6609	9.4876	18.3005	15.115	10.5115	17.5605	11.3427	9.5651	9.1558	14.2044	14.0601	11.9668	5.1163	14.3373	8.8201	12.2763	7.8803	19.8753	8.0479	8.9836	16.1416	10.3102	6.3296	12.5671	11.3802	9.4003	6.5965	9.0256	9.9884	12.7676	8.8129	11.3066	8.3915	18.3164
H2AW	1.2237	1.4029	1.1302	1.3177	0.5269	1.0548	1.2102	1.4074	0.559	1.5452	1.4525	0.7612	0.7283	0.38	0.7728	1.2264	1.788	0.7945	2.9017	0.725	0.9175	1.2135	1.2138	3.1583	1.9353	1.8375	1.1369	0.8263	0.9671	1.2523	1.5831	0.7066	1.0039	1.0456	1.6464	1.1035	3.5574	0.5042	0.7733	1.8757	0.8841	0.5306	0.8702	1.0116	0.8869	0.5161	0.9217	0.9103	2.8926
H2AX	3.9802	10.3763	7.1921	8.827	7.5746	7.9971	7.9207	5.0392	6.4031	6.5624	9.2963	6.5681	6.9031	4.6885	8.1581	10.5656	5.6818	11.6463	12.7673	8.0472	11.0215	8.1394	4.947	13.8772	6.864	9.0951	8.0775	3.1278	8.683	9.8358	5.2673	5.5993	14.1742	4.5712	5.4598	7.3429	5.7279	5.0947	6.9778	5.7891	6.1423	6.3172	6.129	7.0461	8.5863	5.4882	7.6931	6.1246	8.6166
H2AZ1	16.1911	26.039	20.9851	30.2459	26.305	52.085	19.865	20.4837	31.8051	22.7493	22.6307	20.1686	19.1787	20.9542	38.6087	28.911	17.2892	33.8222	24.3483	37.4693	38.8532	21.2957	19.1501	33.8116	27.7032	26.0012	19.9542	21.573	32.7813	35.4606	23.203	20.4779	32.0666	19.9228	24.8002	20.0353	22.2727	20.4826	27.4303	23.7336	23.132	24.8637	20.5263	18.8916	29.5995	19.7507	24.1811	22.6588	31.4243
H2AZ2	26.2264	23.8981	32.4866	35.0064	31.4856	34.3498	23.3023	34.571	39.1814	26.6435	29.4602	33.7757	30.1376	32.5181	31.9506	30.4155	33.7338	31.7765	25.6766	30.3616	36.922	28.237	34.2353	31.2375	29.3032	29.4364	33.3484	33.2951	35.9136	27.6853	25.4117	24.7261	24.7776	35.2077	37.2776	41.3497	25.4002	29.3737	31.0767	27.6311	30.4169	26.9527	29.0442	31.3624	32.8337	29.4479	34.6242	28.8673	30.0144
HGF	3.438	2.7055	3.6776	1.0591	2.498	6.3484	5.3513	0.7303	1.6563	2.5957	2.768	2.8026	2.4448	2.04	4.287	0.9223	2.5495	0.819	9.1315	1.987	0.4724	4.6949	1.2475	1.1881	4.6805	0.9659	2.4632	1.9122	4.9715	3.2573	3.2967	1.3242	2.1819	3.7734	1.8663	2.9096	2.3029	2.5687	1.4751	10.2711	2.584	1.0898	3.0462	1.2566	1.3124	3.7902	2.0892	8.2978	0.8819
HMGB1	18.7963	24.3414	24.0225	24.9003	28.5279	46.2008	22.0781	20.2836	29.9756	29.0222	25.7587	26.2655	18.0265	23.4204	31.9561	24.2869	20.0731	25.8597	27.6962	32.4938	28.6128	23.4273	20.0696	22.8479	26.7614	29.2946	27.854	20.6311	30.7998	21.7902	22.6313	17.7808	27.1124	22.3405	26.5984	25.1698	17.7023	17.3211	23.7574	29.8702	23.6059	20.3752	19.7156	22.8112	22.9601	20.0939	23.6143	30.6611	32.4466
HSP90AA1	138.589	233.78	247.599	269.592	181.878	388.776	170.3	179.255	251.377	178.874	259.732	183.977	233.31	165.722	316.252	273.84	168.77	173.074	207.842	202.578	237.38	210.152	145.595	215.579	295.017	158.649	233.368	270.058	239.225	365.86	203.343	265.892	215.582	165.872	209.277	201.139	233.109	310.917	199.634	193.324	305.731	196.404	288.815	179.609	211.127	259.089	247.702	251.154	227.712
HSP90AB1	232.774	408.738	335.896	375.762	288.592	374.41	317.046	296.756	364.541	361.287	419.301	351.702	341.461	274.305	393.956	424.708	279.109	288.836	304.892	296.188	381.244	372.108	273.991	395.026	426.193	304.452	379.605	321.779	342.106	491.332	245.189	353.006	358.967	295.583	336.788	301.668	249.53	372.521	317.555	290.901	372.439	271.513	366.536	321.721	335.823	340.804	364.308	427.579	350.515
HSPA5	82.2026	215.393	146.296	123.506	137.051	235.448	175.888	111.682	138.296	198.887	281.708	162.429	131.089	112.745	181.774	251.149	110.918	122.617	374.51	165.7	173.733	153.336	117.446	170.196	226.791	155.754	170.89	128.969	148.693	219.628	108.826	154.344	209.301	112.787	131.459	127.444	114.171	117.341	181.728	114.766	135.225	197.472	195.083	107.793	151.569	147.713	140.993	219.265	184.163
HTRA2	4.9819	7.8609	6.0369	5.6304	6.0596	2.9481	5.8871	6.2751	5.6091	6.2481	6.4247	5.795	5.051	5.1984	8.512	4.3066	6.4205	5.7425	6.6876	7.5085	5.9619	6.2913	5.8598	5.4336	4.8124	5.6791	5.893	4.8962	5.9116	8.1513	5.8203	5.4757	7.8962	5.2725	6.453	4.1387	6.6402	5.6455	6.8679	6.0941	6.5723	4.8941	5.2553	6.4467	7.147	5.761	5.8617	5.9358	8.1429
ID1	35.4626	29.2489	29.6496	85.4112	110.285	49.7801	83.8247	51.2824	98.6583	39.428	114.115	43.6182	78.0922	82.7996	127.385	52.8354	50.1827	100.448	64.9956	94.6898	81.6587	44.1279	42.4071	58.8359	106.112	123.485	45.6336	12.5696	67.3607	79.2024	13.3921	24.5668	203.353	32.513	88.2465	108.615	15.898	14.2867	43.0332	22.8594	35.5032	44.3591	45.6648	41.0305	164.97	31.1577	82.3232	23.545	110.431
IFNA1	0.024	0	0	0	0.0199	0.0185	0.0162	0	0	0.0185	0	0.031	0	0.0277	0.0297	0	0.0467	0.054	0	0	0.0243	0.0393	0	0	0.0137	0	0	0	0	0.0209	0	0	0	0	0.0165	0.0187	0	0	0.0955	0	0	0.0318	0	0	0.0377	0	0.0165	0.0619	0
IFNA10	0	0.0201	0	0	0	0	0	0	0	0	0	0	0	0	0	0	0	0	0	0	0	0	0	0	0.0375	0	0	0	0	0	0	0	0	0	0	0	0	0	0	0	0	0	0	0	0.0172	0	0	0	0
IFNA13	0	0	0	0	0	0	0	0	0	0	0	0	0	0	0	0.0087	0	0	0	0	0.0069	0	0	0	0	0.0132	0	0	0	0	0	0	0	0	0	0	0	0	0	0	0	0	0	0	0	0	0	0	0
IFNA14	0	0	0	0.0135	0.6088	0.0162	0	0.2323	0.1836	0	0.1511	0.095	0.0906	0.3871	0.221	0.0133	0.0204	0.1889	0	0.2154	0.2018	0	0.018	0	0.012	0.1618	0	0	0.4105	0	0	0	0.1989	0.0867	0.0863	0.1148	0.0191	0	0.2507	0	0.0149	0.3478	0	0	0.3294	0	0.1441	0	0.0213
IFNA16	0	0	0	0	0.0558	0.052	0	0.0662	0.0421	0	0.0231	0.0145	0	0.0388	0.0278	0	0	0	0	0	0	0	0	0	0.0256	0.0432	0	0	0.0878	0	0	0	0.0354	0	0.0154	0	0	0	0.0447	0	0	0.0297	0	0	0.0704	0	0.0154	0	0
IFNA17	0	0	0	0	0.0178	0	0	0	0.0269	0.0166	0.0553	0	0	0.0248	0.0133	0	0	0.0242	0	0.0221	0	0	0	0	0.0736	0.0414	0	0	0.0421	0	0	0	0	0.0222	0	0	0	0	0.0214	0	0	0.0428	0	0	0.0506	0	0	0	0.0218
IFNA2	0	0	0	0	0.0153	0	0	0	0	0	0	0	0	0	0	0	0	0	0	0	0	0	0	0	0	0	0	0	0	0	0	0.0145	0	0	0	0	0	0	0	0	0	0	0	0	0	0	0	0	0
IFNA21	0	0	0	0.0132	0.0341	0.0318	0	0	0.0257	0	0	0	0	0.0356	0.0127	0	0	0	0	0	0	0	0	0	0.0117	0.0198	0	0	0.0134	0	0	0.0163	0.0162	0.0213	0	0.0321	0	0	0.0205	0	0	0	0	0	0	0.0161	0.0141	0	0
IFNA4	0	0	0	0	0	0	0	0	0	0	0	0	0	0	0	0	0	0	0	0	0	0	0	0	0	0	0	0	0	0	0	0	0	0	0	0	0	0	0	0	0	0	0	0	0	0	0	0	0
IFNA5	0	0.0391	0.0163	0	0	0	0	0	0.0267	0.0659	0	0	0.0154	0.0246	0.0397	0	0	0.024	0	0	0.0108	0.0175	0.0183	0	0	0.0206	0.0483	0	0	0	0	0	0	0	0.0146	0	0	0	0.0212	0	0	0	0.0168	0	0.0168	0	0	0	0
IFNA6	0	0	0	0	0.0113	0	0	0	0	0	0.007	0	0	0	0	0	0	0.0154	0	0	0	0	0	0	0	0	0	0	0	0	0	0	0	0	0	0	0	0	0.0136	0	0	0.009	0	0	0	0	0	0	0
IFNA7	0	0	0	0	0	0.0221	0	0.0211	0	0	0.0588	0.037	0	0.0824	0.0708	0.0182	0	0.0322	0	0.1174	0.0724	0	0	0	0.0163	0.0551	0	0	0.0932	0	0	0	0.0677	0.0591	0.098	0.0893	0	0.0227	0.1138	0	0	0.0758	0	0	0.0898	0	0.0196	0.0368	0
IFNA8	0	0	0	0	0	0.0457	0	0	0.0123	0.0152	0	0.0255	0	0	0.0244	0	0.0192	0.0222	0	0.0607	0.01	0	0	0	0	0	0	0	0	0	0	0	0.0311	0	0	0	0	0.0156	0	0	0.014	0	0	0	0	0	0	0	0
IFNAR1	11.7207	17.4042	18.2026	17.0926	25.739	37.1552	14.1505	17.8797	22.1122	17.5425	20.6997	20.2654	17.4614	27.2914	17.2611	21.3261	13.8024	14.4483	17.4276	19.6574	15.2288	18.2927	14.9706	13.5257	18.322	14.433	19.8603	16.8787	19.4199	20.978	10.5761	13.14	20.8126	17.7677	19.692	19.5472	11.4206	12.7577	23.2284	12.8797	14.3681	18.7729	16.2881	13.139	19.7923	17.1331	19.79	19.6562	15.8065
IFNAR2	0.1096	0.18	0.1705	0.1028	0.2158	0.2752	0.1853	0.1281	0.1255	0.3138	0.1737	0.0975	0.0723	0.1211	0.1103	0.148	0.0934	0.0462	0.2019	0.157	0.1133	0.213	0.0863	0.0701	0.133	0.1276	0.2274	0.101	0.1102	0.5097	0.0886	0.1046	0.2668	0.1179	0.1096	0.1035	0.0748	0.058	0.1591	0.1245	0.1812	0.1453	0.1329	0.0957	0.1362	0.1823	0.0941	0.2649	0.153
IFNB1	0	0	0	0	0.0416	0	0	0	0	0	0.0129	0	0	0	0.0156	0.016	0	0	0	0	0	0.0205	0.0216	0	0.043	0	0.0189	0	0.0328	0.0219	0	0	0	0	0	0	0	0	0	0	0	0	0	0	0	0	0	0	0
IFNG	0.087	0.1276	0.0265	0	0.0288	0.0134	0.0588	0	0.0326	0.0537	0.0268	0.0225	0.0125	0	0.0323	0.0442	0	0.1174	0.0932	0.0536	0	0.0427	0.0598	0	0.0199	0.0335	0.3282	0	0.034	0.0303	0	0.0137	0	0	0.0358	0	0.0158	0	0.0173	0.0547	0.074	0.0231	0.0274	0.0182	0.041	0.0681	0.012	0.0224	0.0353
IFNGR1	11.8299	27.8309	18.1088	18.7856	19.8265	56.5755	30.1094	12.8501	19.1087	33.4836	21.4385	18.721	15.043	15.0868	22.2952	22.9789	14.1593	15.1802	42.48	18.846	17.7582	22.5184	15.0435	15.5708	24.9681	21.7477	23.4746	14.2024	18.0971	26.1305	25.7261	16.4401	25.9575	16.7213	18.6529	14.2496	17.1837	12.2797	14.4233	33.4977	20.1941	17.9405	17.9356	12.3691	14.1092	18.3985	14.2597	31.6833	23.9036
IFNGR2	8.3715	20.2416	11.8361	17.0455	15.7348	20.454	15.4596	9.3956	13.8926	16.5564	18.8419	18.6344	10.4305	12.7184	15.2878	18.5465	9.7834	13.3121	19.4234	18.5036	13.4061	15.5676	11.6057	10.0602	18.4739	14.8683	16.2568	10.7466	14.5326	21.9086	13.4512	10.437	21.3781	12.3294	14.3456	13.6036	13.5667	9.7418	12.2675	14.2137	12.7057	13.4696	12.9616	8.7407	14.5607	12.9909	15.4017	23.133	17.2444
IL1A	0.0209	0.1437	0.0557	0.0269	0.026	7.4967	0.0071	0.0077	0.0196	0.0403	0.0054	0.0135	0.0752	0.006	0.0776	0.0133	0.0203	0.094	0.126	0.0161	0.0159	0.094	0	0.2247	0.0835	0.0101	0.0473	0.008	0	1.0931	0.0135	0.0248	0.0165	0.0324	0.0716	0.0163	0.019	0	0.0104	0.0438	0.037	0.0208	0	0.0328	0.0164	0.0164	0.0143	0.0673	0.0212
IL1B	0.665	1.1491	0.9658	0.7703	2.0663	9.0443	0.5968	0.2946	1.5226	2.1088	1.3177	1.6981	3.3803	0.0969	2.459	0.347	0.9273	5.1441	5.4223	1.0602	0.9463	6.2623	0.343	0.7601	14.0995	0.4453	1.3421	0.1977	1.8036	69.4894	0.2988	0.7301	0.5474	0.5714	2.2324	0.7057	0.5163	0.1277	0.0976	0.6901	2.7489	0.3156	0.793	0.3963	1.3465	0.8004	1.5535	3.0505	0.4977
IL33	4.1633	4.2932	3.9238	2.196	3.3126	32.5281	10.953	2.0317	3.6059	22.4019	1.432	2.3289	1.6496	1.9193	4.7537	7.567	2.9578	0.8963	9.5627	2.3737	1.7081	5.2096	2.7272	1.645	2.0855	3.1145	5.4202	2.4118	3.1171	4.3153	3.9704	3.873	9.0171	4.1748	3.415	2.105	1.763	1.4899	2.0889	9.3164	3.6901	1.2709	5.8018	2.2537	1.881	5.9227	2.905	14.3174	5.0513
IPMK	2.1363	2.8469	2.6087	1.0123	2.3762	6.1949	2.035	1.9755	2.8694	1.9787	1.4526	2.2699	1.744	2.2527	1.8012	2.2386	2.1213	1.3811	3.3125	1.8104	1.3687	2.6427	2.3504	2.2063	2.3789	1.4096	3.0764	2.7125	3.0961	3.0125	1.9498	2.2317	1.734	1.986	1.8209	1.5237	1.9108	2.2822	2.0308	3.8465	1.9505	1.6344	2.2545	1.7143	2.2337	2.2145	1.9049	3.4453	1.8506
IRF9	0.9584	0.2804	0.2286	0.1816	0.273	0.3499	0.1989	0.1085	0.125	0.1999	0.3297	0.1902	0.2201	0.2102	0.0911	0.1756	0.0859	0.1787	0.591	0.0906	0.0715	0.2503	0.1264	0.1626	0.0873	0.3174	0.2086	0.2693	0.1918	0.4976	0.4108	0.0929	0.1533	0.2916	0.1371	0.2344	0.3588	0.0793	0.2869	0.0802	0.3126	0.2924	0.3562	0.1171	0.0923	0.3822	0.1616	0.1516	0.233
ITPK1	13.3353	16.759	14.4167	25.8831	18.7715	9.9985	13.7735	13.5838	15.1951	13.2532	14.8332	15.1429	11.2339	16.2682	16.7128	21.8344	12.1825	21.0681	12.1269	20.2225	23.9209	14.3938	15.1002	12.3207	12.2077	15.4116	14.782	15.5254	18.8793	13.0727	10.2372	12.719	24.3199	11.4651	13.527	22.1258	13.4459	11.677	20.3144	10.2247	12.8457	12.9961	13.4219	17.5911	17.4993	12.7589	16.2535	11.3468	18.0776
JAK1	13.0913	31.8829	19.5819	28.678	33.9651	40.5444	21.7925	19.5511	29.4431	26.4471	27.0129	25.5641	22.6371	26.7119	27.1737	28.7285	17.9358	18.0013	24.4994	27.8767	27.6656	26.5513	17.6419	14.1607	24.5951	19.4011	26.0618	19.2772	28.3044	31.3271	10.9058	17.7564	28.3557	19.5872	23.6895	26.4789	12.6039	15.3847	26.2885	17.8795	17.5542	20.6639	19.4139	15.9546	27.3913	19.576	23.7189	34.5511	19.507
JAK2	3.2121	3.4612	4.0686	2.6621	3.8936	7.6381	3.8928	3.3745	4.3501	9.7624	3.07	3.5271	2.9577	3.7539	4.0545	3.6848	3.9304	2.1911	5.5007	3.4393	2.4261	3.9852	3.4525	2.8159	4.0415	2.9346	4.212	3.942	4.6285	3.9777	2.8564	3.2116	3.2527	4.2575	3.6974	4.0922	2.343	3.1131	3.8932	4.3435	3.5513	2.7341	3.9602	3.2308	2.7562	4.2656	4.1376	5.3985	3.5037
JAK3	0.912	3.0309	0.8059	0.6944	1.697	2.5849	2.4057	0.3401	0.4328	1.76	0.706	0.546	0.663	0.4208	0.7202	1.0059	0.3433	0.6089	2.0426	0.5222	0.5213	1.6701	0.6723	0.6239	0.8722	0.4858	1.5962	0.2997	0.726	2.2977	0.6999	0.6547	0.9597	0.4089	0.5343	0.5509	0.4504	0.1742	0.8342	0.8592	0.8722	0.4182	1.2282	0.3695	0.3884	1.7723	0.7604	2.1325	0.6532
JMJD7-PLA2G4B	0.3483	0.0614	0.1184	0.0448	0.191	0.0642	0.0653	0.0673	0.1072	0.0869	0.1764	0.1161	0.1292	0.207	0.0531	0.0664	0.0496	0.0844	0.0682	0.0124	0.0529	0.1316	0.0622	0.1427	0.0413	0.2118	0.0748	0.1329	0.0839	0.1846	0.097	0.0085	0.0656	0.1273	0.0974	0.1633	0.0634	0.0425	0.2427	0.0309	0.1348	0.1155	0.1433	0.059	0.0926	0.1909	0.1031	0.0276	0.1333
KLHDC10	12.958	12.3358	15.748	9.3424	14.0133	16.9021	12.7755	14.7386	16.2029	11.1416	13.9123	17.0494	14.0349	17.3776	12.6274	16.0652	16.2866	9.3331	11.7235	12.9451	10.7521	14.0005	15.564	14.0159	14.8409	10.9275	16.5486	19.6403	16.6198	16.247	11.7387	13.2075	11.4037	16.2557	15.8264	16.963	12.6771	16.6445	16.0279	14.2842	13.5263	12.2591	15.3139	13.9076	18.2355	15.3301	14.2145	15.0204	12.1913
MACROH2A1	3.4973	6.7166	4.0034	6.5254	5.798	6.4023	4.364	4.0286	6.0583	4.6048	5.6024	4.9154	3.9414	4.5935	5.5518	6.0441	3.6438	5.5977	5.8621	6.4649	5.5477	4.5672	4.0642	4.9326	4.9987	5.9754	5.1391	3.1166	5.6252	5.3235	4.0035	3.9219	6.3774	3.6751	4.87	4.7543	3.5742	3.1362	5.5619	5.0295	4.5287	4.9779	4.1196	4.0989	5.2177	3.754	4.9496	5.7623	6.2908
MACROH2A2	1.0062	2.0311	1.4419	1.8097	2.1837	1.6833	1.2666	1.5377	1.6575	1.7759	2.5479	1.981	1.4756	1.8729	2.0243	3.04	1.1744	2.018	1.8288	2.5795	1.749	1.5943	1.3916	1.4094	2.3162	2.0713	1.658	1.1692	2.2624	1.7003	0.9817	1.166	3.0705	1.3548	2.0154	1.8143	0.8152	0.8441	1.7701	1.4104	1.2781	1.7603	1.3764	1.5794	2.0401	1.2601	2.1242	1.9659	2.0756
MAP3K7	5.3309	6.6252	5.5222	5.5257	6.8978	10.4427	5.792	4.9715	7.7495	6.4618	6.1007	6.8881	4.8439	6.8519	6.3953	6.8901	4.7485	3.9049	7.6115	6.3062	5.1618	6.3789	5.5933	5.6666	6.4239	5.3936	7.156	5.8267	7.7278	7.8774	5.4542	4.5222	5.9543	6.2045	5.9883	5.7591	4.0772	4.4628	6.6265	6.7236	5.658	5.0542	5.6353	5.1081	6.6979	5.5553	5.7955	7.8244	6.5892
MAPK10	1.0605	0.8448	1.0901	0.9382	0.9625	0.847	0.8985	0.9172	1.246	0.894	0.9918	1.133	0.7607	0.9746	1.0961	0.7892	1.0276	0.7474	0.9444	0.8596	0.9283	1.0941	1.0216	0.9659	0.7877	0.8722	1.2209	1.1727	0.8916	0.9432	1.1622	0.8794	0.981	1.1969	1.1144	0.9017	1.2829	1.1132	1.0318	1.0095	1.0876	0.718	1.0893	1.1175	0.852	1.089	0.8254	0.9207	1.0582
MAPK14	8.6276	12.7725	9.9515	8.5225	11.7799	14.3927	11.0318	9.6027	12.8024	12.3661	12.572	12.5711	9.3206	12.0032	13.6337	14.9521	9.4504	6.3751	11.1801	13.641	6.7377	11.1382	10.4462	8.9237	11.4641	6.9849	12.0493	10.8907	13.6314	13.783	8.953	8.8481	14.7438	10.9072	11.1926	11.2872	8.2928	9.0971	11.9872	12.5708	10.7689	9.9988	10.0169	8.9102	13.1792	10.5728	10.7356	13.7131	10.9692
MAPK8	4.3283	4.0095	4.8959	3.8029	4.2949	6.264	3.5579	4.1522	5.0815	3.4713	3.9833	4.1072	4.1916	3.5872	3.9173	3.6708	3.8067	3.178	3.735	4.1015	4.1528	4.0953	4.0612	3.7495	4.4464	3.9835	4.817	5.2732	4.0264	4.3494	4.4531	3.5097	3.5085	4.6681	4.6262	4.1568	4.6592	4.4538	3.5705	4.6466	5.1069	3.5647	4.6212	4.385	4.0138	4.3531	4.042	4.5702	4.1248
MAPK9	4.7887	5.0238	5.5347	7.3809	6.7812	7.4576	4.504	5.7481	7.4521	5.2671	5.9254	5.499	5.3847	7.2907	6.9802	5.8877	4.8088	5.9875	4.6527	8.0429	7.6981	5.1672	5.5013	4.8144	5.8404	5.6841	6.0471	6.2387	7.9031	5.5542	3.8765	4.4048	6.5567	5.6408	6.193	6.9757	3.9624	4.3038	6.8948	5.2392	4.9851	5.3856	4.8128	5.6297	6.6814	4.7616	6.246	5.4951	5.8895
MERTK	4.8694	4.2461	6.6335	6.7599	6.3526	5.0339	6.7395	7.9695	8.8055	6.5585	7.8383	8.8663	5.8221	7.8374	8.7797	6.1042	7.8168	5.62	6.8224	6.9778	5.5446	5.5657	5.2272	6.1166	8.3007	6.0129	6.6315	7.5533	7.585	4.7863	4.5593	5.0927	7.3583	7.483	7.3178	9.4039	4.7405	7.0296	8.5596	4.6768	5.3098	7.8633	6.8534	7.0855	6.7531	7.14	8.8375	7.015	5.5829
METTL3	3.1624	2.9794	3.3995	4.1677	3.8202	2.7382	3.1539	3.2105	3.841	3.1424	4.1422	3.3664	2.8243	3.8858	3.4066	3.1767	2.8843	3.9715	2.6778	3.4966	3.5282	3.3621	3.1324	3.954	2.588	3.9873	3.3094	3.8842	3.2538	4.3763	3.0591	2.5898	3.3724	3.7467	3.7144	3.5359	2.6867	3.017	3.7286	2.0691	3.7243	3.2004	3.7601	3.0443	3.9333	3.9345	3.5136	3.401	3.8221
MIR101-1	0	0	0	0	0	0	0	0	0	0	0	0	0	0	0	0	0	0	0	0	0	0	0	0	0	0	0	0	0	0	0	0	0	0	0	0	0	0	0	0	0	0	0	0	0	0	0	0	0.2853
MIR148A	0	0	0	0	0	0	0	0	0	0	0	0	0	0	0	0	0	0	0	0	0	0	0	0	0	0	0	0	0	0	0	0	0	0	0	0	0	0	0	0	0	0	0	0	0	0	0	0	0
MIR425	0	0	0	0	0	0	0	0	0	0	0	0	0	0	0	0	0	0	0	0	0	0	0	0	0	0	0	0	0	0	0	0	0	0	0	0	0	0	0	0	0	0	0	0	0	0	0	0	0
MLKL	1.0509	2.0158	1.2467	1.598	1.2028	2.1532	1.8053	0.9672	0.7795	2.0638	1.6501	0.6727	0.9987	1.4511	1.1349	1.0653	1.2435	0.7912	2.3259	1.0659	0.9406	1.9324	0.6489	1.16	1.4624	1.8121	1.324	0.5903	1.1393	2.2725	1.2351	1.576	1.2306	1.1891	1.17	1.31	0.7043	0.6607	1.1238	0.9353	1.1017	1.1435	1.2518	0.7837	1.1098	1.4867	0.867	2.5669	1.169
MTOR	5.7232	8.8221	7.165	16.1443	13.598	6.8596	6.795	11.525	13.8362	5.9713	12.8311	12.0933	12.3645	20.9686	12.1302	8.1051	8.6698	11.0382	4.6625	13.3804	13.6423	7.6215	9.1665	7.286	9.1449	10.5399	7.4129	10.1038	12.9161	9.0879	4.14	6.7693	9.2416	10.6501	11.0112	21.7898	5.4861	7.2607	19.2756	5.0687	6.9944	11.7071	8.0105	7.5308	13.4319	8.3283	15.2189	8.3639	6.1884
MYC	3.492	17.3739	4.9455	7.2449	2.8651	10.1693	15.5268	1.2722	3.5584	31.642	5.2134	2.5474	9.5899	1.672	3.2596	2.4791	1.8752	9.194	30.7282	1.1796	5.0369	13.9305	2.6305	10.2288	14.8076	4.4248	12.1011	1.1574	4.7147	36.8357	2.8651	2.3564	4.8419	2.7632	3.246	4.9087	2.6737	1.0026	0.7778	4.0285	9.7157	1.3406	4.9811	3.6948	4.4698	4.2426	4.4514	12.9387	4.3081
MYH9	103.056	213.811	159.811	191.582	192.999	156.128	191.028	147.777	109.612	246.979	152.638	149.861	168.263	180.822	130.794	128.752	160.586	154.398	134.794	116.803	161.404	239.259	138.516	139.753	143.609	173.4	214.407	84.7849	139.893	243.683	57.9587	149.665	142.363	128.867	130.209	219.918	78.9706	107.579	204.175	84.2801	113.043	90.3003	164.413	138.678	146.266	150.194	184.888	246.444	122.733
NAT2	0.3606	0.7817	0.3373	1.403	2.161	2.5333	0.5656	1.2707	1.6187	0.3419	1.3826	1.071	0.6016	0.9453	3.1583	1.0312	0.3991	3.0437	0.9226	1.4728	0.8963	0.4293	1.2822	0.3526	1.6101	1.3746	0.2351	1.2261	0.9195	0.2145	0.9118	0.7512	0.4014	0.5589	1.6189	0.8839	1.015	0.5333	0.5876	1.5127	0.8482	0.6848	0.6447	0.5499	1.4543	0.4878	0.6757	0.951	1.2488
NFE2L2	27.7216	40.8981	39.381	44.5863	35.2531	75.0197	32.5905	30.4196	38.525	37.8734	39.0237	33.0663	27.8073	28.2813	32.4229	54.0202	28.9339	33.3758	42.8772	33.3529	30.3316	41.7549	30.7831	29.6709	53.4941	34.417	56.6316	27.8223	35.106	46.8983	22.2512	34.9976	34.2999	33.7564	30.953	30.8862	19.5218	23.5473	31.0203	27.846	37.8613	26.3627	41.067	40.9016	42.027	32.0975	32.2404	44.9665	37.3019
NFKB1	6.5317	15.246	10.1952	10.4964	12.9167	13.1231	9.3953	8.2708	11.5358	13.4607	10.4091	10.0646	9.0561	9.8105	10.5604	12.8148	7.6462	7.1793	11.2042	10.1035	9.4605	12.1648	8.8491	6.7085	11.692	7.7715	13.8487	9.7919	12.5707	19.8127	7.9487	8.5952	11.3292	9.381	9.8753	10.8123	7.3204	6.9228	11.8565	8.4758	10.0114	8.3574	9.881	8.0877	11.8796	9.2061	9.6675	16.1687	9.5421
NFKBIA	35.9241	44.5803	46.358	48.3673	31.2172	49.1935	76.2854	32.1912	43.2433	115.743	46.8058	48.7048	48.2059	31.6139	26.7543	29.5199	46.8633	44.9481	82.5174	21.5011	70.1592	57.6099	36.5618	38.2777	41.7226	64.0965	44.8468	27.6178	69.173	109.537	43.6478	41.8856	38.7213	46.593	45.2149	39.8424	38.0854	36.154	45.5624	36.6319	57.6303	30.791	37.0396	45.0215	61.462	47.2803	39.3745	42.2418	57.2205
NGFR	3.0518	4.1236	3.7802	0.9689	0.2868	1.3167	8.9037	0.8412	0.3847	13.4686	0.7116	2.4415	1.1128	0.1027	1.6545	2.2077	2.2195	0.8529	3.4424	0.2298	0.3863	6.2116	1.9019	1.8498	4.0289	0.5001	3.3633	1.2928	0.8693	4.3039	2.2175	2.102	0.3094	3.0851	1.1128	0.5446	1.3895	0.9202	0.3343	3.0405	2.084	0.7319	3.5773	2.101	0.3275	2.4139	1.3944	5.1678	0.8319
NLRP3	0.4697	1.0282	0.4459	0.1055	1.0987	1.8218	1.1035	0.2356	0.2964	1.4993	0.2325	0.9403	0.5836	0.1457	0.475	0.1098	0.3021	0.1945	3.0942	0.496	0.1705	1.0845	0.4419	0.118	0.5213	0.1452	0.4415	0.2774	0.3584	1.1984	0.5504	0.5498	0.2485	0.3572	0.3374	0.1801	0.2381	0.1477	0.1015	1.1711	0.5686	0.3174	0.3556	0.1951	0.1322	0.9058	0.2314	1.2342	0.1621
NOX4	24.1876	16.8746	13.3334	0.6623	1.5835	1.0808	25.8892	16.1019	0.8634	5.45	1.7425	3.0808	7.163	1.0575	1.2988	0.9503	23.7348	0.9988	7.9144	1.8122	0.9128	13.653	27.6403	16.1259	9.0211	2.4601	9.1864	39.9462	1.2097	14.828	43.6356	28.4893	1.0994	12.8355	9.0315	1.1335	42.8669	22.9335	1.2379	48.3214	31.1383	8.7732	22.6367	19.1532	1.4994	34.716	3.526	9.9251	4.5675
PANX1	3.8329	7.5993	4.7231	7.8329	7.3117	10.3469	6.8412	4.6566	8.7244	6.9712	5.6864	7.3624	5.4108	6.4864	7.6321	6.1482	4.2297	7.1394	7.4826	7.1894	7.5498	6.5285	4.2152	4.3958	6.4994	4.307	6.7453	5.0001	7.9248	9.4768	3.8407	4.0033	6.9189	4.9754	5.5464	6.8162	3.941	4.149	6.2579	6.7925	4.2089	4.4712	5.1883	4.3127	6.9698	4.9162	4.9068	10.2268	5.724
PARP1	4.5183	7.5107	6.5202	7.7521	7.6308	6.6021	6.5563	7.2883	8.0898	6.2652	8.02	7.9012	6.942	8.4285	7.5905	8.1916	6.1249	6.5962	5.649	8.4798	6.9191	6.5122	6.8341	9.035	7.7766	5.4768	7.396	5.8588	7.8716	7.5157	3.7765	5.811	7.4124	6.6619	7.7149	7.4335	3.6893	5.6382	7.4205	4.4709	5.6876	6.2399	6.3456	6.9023	8.2547	6.2927	7.3007	7.4037	5.7737
PDCD6IP	16.4696	26.1591	22.784	26.3285	26.02	35.9915	19.1552	24.1847	32.2358	20.5962	25.1615	27.8821	22.2129	30.3065	26.5078	24.3193	22.9071	20.5241	18.6704	28.8491	25.4457	22.0569	23.7304	21.8127	24.8472	23.3173	25.8395	26.5448	29.4016	26.8908	17.6299	20.2819	25.3277	24.2783	27.1493	28.1483	18.2341	21.591	27.5287	19.8073	21.7512	22.4622	22.7835	21.6417	26.397	22.7948	27.7504	26.4458	22.1914
PELI1	6.1164	7.4933	5.9575	13.5819	15.7956	27.9777	7.8385	5.3028	14.2593	10.2965	10.1263	7.9437	7.7405	8.6193	11.1166	7.8721	6.2986	12.3241	13.4965	9.5403	16.7126	7.5644	4.3283	4.5782	10.0793	10.333	8.0485	5.5372	12.7287	8.7939	7.1801	6.0333	8.5488	6.8201	9.0999	9.8135	7.1967	4.0526	8.6483	9.557	6.5728	6.2239	5.6016	4.5557	10.4333	6.6086	8.0229	13.323	7.1441
PGAM5	7.2002	12.415	8.1495	8.6196	9.5632	6.6227	7.4867	9.385	10.087	8.1556	9.3531	5.4234	8.6188	10.0535	8.5919	13.243	8.9237	9.4047	7.0642	8.4063	7.5424	8.969	10.2117	10.4559	9.4903	10.2905	9.7236	9.2264	8.9558	11.2837	9.1908	7.3362	9.742	8.8883	11.467	9.5672	11.7256	7.8152	9.0533	4.9186	10.3854	9.6094	10.3898	10.5439	9.0177	8.7527	10.6963	9.1669	11.9863
PGLYRP1	0.1785	0	0.068	0.0191	0	0.1149	0.0604	0.022	0	0	0.0306	0.077	0	0.0172	0	0.0189	0.029	0	0.0399	0	0	0.1461	0	0.1524	0.034	0	0.0449	0.0681	0.0194	0.1298	0.1155	0.047	0.047	0.0922	0	0.093	0.7585	0.1652	0	0.0312	0.0633	0.0592	0.1404	0	0.0467	0.0699	0.0204	0.2685	0.1813
PITPNA	21.1021	22.6644	22.8721	33.0741	30.38	17.5281	21.5308	25.9568	30.4429	24.9416	31.3711	29.9654	24.5404	38.5526	29.6935	29.92	24.5283	28.32	23.1518	33.327	32.9126	23.9478	23.4494	21.877	27.9264	28.6895	26.8845	23.278	29.9644	26.2482	17.0302	20.7237	24.7682	26.6238	31.3444	29.3418	17.2703	18.0824	30.1103	17.3603	22.6713	25.8947	23.7375	25.2138	29.4683	21.676	29.0468	23.694	25.7872
PLA2G4A	2.385	3.9049	4.4558	6.3846	27.1224	33.6499	5.084	3.1437	13.0142	5.1992	6.3555	5.9255	5.4811	8.2651	19.3502	2.4688	3.3848	6.2079	10.4814	10.1909	7.3678	5.2038	2.0816	4.6768	5.9204	4.0269	4.0368	2.6358	17.944	4.6333	2.934	2.5552	4.7331	3.4395	5.1783	10.8745	2.6915	3.1116	9.0329	9.0305	4.1487	2.9157	3.7295	2.6155	10.3509	3.8502	5.0719	6.4615	5.1353
PLA2G4B	0.09	0.013	0.0072	0.0122	0.0432	0.011	0.0064	0.0105	0.0237	0.0073	0.0073	0.0153	0.0034	0.0246	0.0059	0.003	0.0046	0.0053	0.019	0	0.0096	0.0233	0.0041	0.0243	0.0081	0.0228	0.0107	0.0072	0.0062	0.0248	0.0123	0.0037	0.0037	0.0147	0.0032	0.0666	0.0086	0.0038	0.0377	0	0.0437	0.0031	0.041	0.0149	0.0372	0.0371	0.026	0.0122	0.0144
PLA2G4C	1.5161	2.7428	2.3987	0.5985	0.8108	0.7753	2.1853	1.0864	0.7087	3.2943	1.8413	1.2734	0.9696	1.3923	1.4425	0.3866	2.0072	0.4015	1.9806	0.6721	0.587	2.3802	1.1143	1.2334	2.1355	1.1329	2.8874	1.5705	1.2653	3.7314	1.7924	3.8179	1.019	1.5863	1.5903	1.1724	1.8446	1.0084	1.037	2.1745	1.8468	0.7772	2.1549	1.5795	0.7277	1.9506	1.3896	2.1272	2.4557
PLA2G4D	0.0082	0	0.0062	0	0	0.0538	0	0.003	0.0026	0	0.0021	0.0079	0.0059	0	0	0.0026	0.004	0.0046	0.011	0.0021	0.0021	0	0	0.0671	0	0	0.0093	0.0031	0	0.0036	0.0053	0.0065	0.0065	0	0	0.0032	0	0	0	0	0	0	0.0064	0.0172	0	0	0.0056	0	0
PLA2G4E	0.0036	0	0	0.0303	0.003	0.2711	0.0049	0.008	0.0045	0.0056	0.0019	0	0	0.0083	0.0067	0.0069	0	0.0081	0	0.0186	0.0092	0.0059	0.0031	0	0.0062	0.0035	0.0055	0	0	0	0.0094	0	0.0143	0	0	0.0283	0	0	0.0072	0	0.0026	0.0024	0	0	0.0057	0	0.0025	0.014	0.0073
PLA2G4F	7.9721	3.3392	8.5578	6.0792	5.6833	2.515	6.5294	7.7514	6.314	4.7	6.1081	14.126	7.9705	5.6464	3.5816	16.0588	6.6727	6.1638	6.4476	7.7914	5.1602	8.6723	7.5263	10.8861	6.4766	4.6476	6.6404	7.0467	6.164	2.6102	3.6298	5.5741	5.6514	8.2518	5.3069	5.5587	4.0039	5.4222	5.3505	3.0149	7.5935	7.701	5.7396	10.7644	7.1563	6.5003	5.2713	2.5942	9.2096
PLK1	0.2168	0.702	0.1383	0.0968	0.2458	1.2891	0.1647	0.1241	0.0802	0.1538	0.2504	0.1574	0.121	0.171	0.0685	0.1547	0.0862	0.2241	0.344	0.1159	0.1434	0.2282	0.1407	4.311	0.0834	0.1749	0.1069	0.1013	0.0779	2.0381	0.1088	0.1119	0.2447	0.0914	0.0971	0.121	0.1249	0.0562	0.1454	0.2088	0.1506	0.179	0.1566	0.0325	0.0973	0.2114	0.1034	0.1597	0.2607
PPIA	26.8032	51.0947	32.4445	51.7925	33.3944	29.4755	34.7956	32.2882	42.2313	39.8543	37.2967	44.0971	30.4291	38.1273	44.8559	52.0268	29.4542	44.3344	35.9554	53.013	48.0146	34.3962	32.4025	36.7332	42.7836	48.8635	38.2957	28.6826	39.3239	41.2841	35.7483	31.0111	46.5986	36.9852	44.393	32.0274	34.697	27.8895	34.9477	38.5223	39.9504	40.321	30.8988	34.6836	42.0822	31.8689	38.0832	41.9613	51.5011
PPID	10.4893	12.783	14.5493	18.6899	11.8353	14.9633	10.5021	12.9058	14.0442	10.5794	15.0401	15.6026	13.8392	14.7729	16.7115	16.2102	14.5632	13.0107	12.1731	16.3936	12.3559	12.0187	11.0675	12.0925	18.6168	16.9466	13.4913	17.649	14.4877	13.4298	16.2991	13.4417	12.5182	15.103	14.2394	12.6659	12.5784	15.3114	13.4953	13.4062	14.7997	18.2248	15.5426	12.7614	13.2114	15.0201	15.3172	12.6827	15.5195
PPP1R3G	0.3454	0.3726	0.4646	0.3203	0.518	0.5652	0.3849	0.5212	0.2762	0.7847	0.512	0.4961	0.3875	0.3222	0.9346	0.5229	0.4353	0.2801	0.3199	0.5607	0.2829	0.4157	0.6549	0.333	0.7716	0.2448	0.3834	0.7405	0.3379	0.6646	0.4337	0.3371	0.7663	0.3779	0.7559	0.3374	0.481	0.5723	0.44	0.4687	0.288	0.2863	0.4675	0.4792	0.3868	0.3858	0.5688	0.6614	0.356
PRKAA1	13.7292	13.7096	15.9355	18.0498	20.7992	39.8817	15.4616	15.2313	27.0163	15.6899	21.4455	21.8163	15.0639	23.8249	21.3412	19.8831	15.5141	13.5078	16.1119	21.268	18.4564	15.3487	15.0652	13.4175	20.3222	18.0855	18.4498	19.0411	26.1812	16.6828	13.1903	13.2857	17.9613	16.6137	19.4691	21.6245	12.8297	13.1427	20.886	18.4104	15.1645	13.8393	15.194	14.9694	20.5311	13.8663	20.0659	22.6178	17.9791
PRKAA2	8.4906	11.2181	10.0753	11.7137	13.4335	15.1569	6.0969	15.2372	17.9674	7.1687	12.0183	13.1776	14.7441	22.7336	16.547	11.3093	12.9028	10.4543	5.6655	16.6548	13.8702	8.0087	13.5664	9.1755	13.3213	12.1232	10.7006	13.6214	15.3745	8.9514	8.8276	10.647	9.826	13.8457	18.87	17.5787	8.7727	11.7145	18.5574	9.9285	10.0598	13.2419	11.6319	10.9751	16.2635	9.0299	16.3297	7.8814	9.6123
PRKN	2.5925	1.6804	2.6318	3.1183	2.6479	0.62	1.516	3.9822	3.2803	2.004	2.8876	6.499	5.2521	4.1085	3.5522	2.7931	3.2145	2.8703	1.5753	3.9268	4.4454	2.0145	3.778	2.3078	3.3083	3.9479	2.3602	3.7238	2.8773	2.0385	2.4248	2.7531	2.5917	4.887	4.7517	5.0309	2.4773	2.8383	3.2338	2.0428	2.7926	4.0121	2.2449	4.5693	5.0916	2.7931	4.2209	1.3597	3.7368
PTEN	8.7587	12.802	11.1672	10.9163	11.2861	26.711	12.6156	9.51	11.1277	13.7639	9.5062	12.2619	10.0204	9.2507	11.3037	13.7565	10.3144	6.8891	18.1778	11.3742	7.3802	12.9367	10.4699	7.7586	13.9848	8.7697	12.907	10.1032	12.4995	12.5956	10.179	9.8997	9.1495	10.2595	10.5008	11.0683	7.6347	8.463	9.9585	19.1216	9.7264	8.3885	9.904	8.6801	9.4377	11.0291	10.3965	17.1324	9.2472
PTGES3	51.5125	75.3281	71.5759	87.7293	71.776	162.004	60.7735	58.7001	85.1181	81.1729	85.9718	77.3975	61.3303	66.9831	91.9006	115.25	59.7181	81.523	89.4263	85.6054	77.7212	73.7585	58.8115	78.96	103.658	72.3201	79.2933	68.8254	89.7862	81.8144	78.474	65.7507	83.273	62.3774	78.2826	62.3114	58.088	63.8133	64.9285	89.4871	75.4549	66.3217	68.4931	63.7068	74.4202	63.8262	70.6299	75.3192	86.2688
PYCARD	1.1292	3.712	1.4218	1.2249	2.7881	2.9219	2.361	1.0024	1.3958	3.1756	1.9644	1.338	1.0684	0.7025	1.4779	1.911	0.9887	2.0705	6.4108	2.5407	1.5547	3.0118	1.0798	1.8068	1.5434	1.7857	1.8964	0.4455	1.5478	2.4351	1.4609	1.2833	3.7285	1.1144	1.227	1.0114	1.0052	0.4329	1.1244	4.0585	1.3671	1.5145	1.078	0.8647	1.6238	1.3614	1.02	2.5685	3.0805
PYGB	26.7817	51.7072	31.5522	53.6376	49.0121	25.1527	42.5099	33.1684	47.502	66.2119	41.6898	59.4326	37.8864	53.6292	40.2297	62.7149	35.4926	47.5032	44.5276	58.1251	43.7955	47.1471	39.9973	43.2428	45.213	28.2775	48.2997	32.9118	44.7492	53.3235	22.9984	30.2426	49.1597	33.6906	38.135	57.6928	19.9636	23.1454	46.4912	37.3125	34.1157	25.3324	32.5189	36.2555	47.708	28.6816	46.1691	42.6188	42.4648
PYGL	3.0254	5.3454	4.0544	1.0466	3.4807	7.7051	5.4864	2.9522	2.3834	5.483	3.3053	1.9363	2.1307	1.3066	3.7174	1.7637	2.4234	1.46	6.1722	2.5668	1.9284	5.0438	2.7759	5.4633	2.9053	1.8714	5.2005	4.0458	1.9766	5.5372	1.5404	3.1815	3.4623	3.0256	3.1364	1.5606	2.3543	3.2426	2.0806	4.2176	3.6521	2.8235	4.086	3.1428	2.4955	4.5284	3.3044	7.6704	3.2898
PYGM	0.8139	0.481	1.1443	0.3725	0.3674	0.2726	1.3463	0.7512	0.2515	5.5782	0.5326	0.5675	0.6574	0.2608	0.9721	0.273	0.8765	0.5241	2.1089	0.267	0.49	1.2806	0.5481	0.5003	0.6482	0.9546	0.6656	0.3728	0.6371	0.6982	0.4153	0.7754	0.5108	0.9905	0.5334	0.3357	0.4159	0.3696	0.4142	1.0954	0.6827	0.3478	0.6688	0.5973	0.355	0.8499	0.6245	1.201	0.9095
RALBP1	17.2538	19.3958	21.5841	60.1944	39.758	41.6944	16.0847	22.3414	47.7405	16.8669	28.9028	34.6806	27.1973	36.4125	28.7138	52.0612	20.1355	30.3895	19.1534	26.9547	44.2144	23.0611	21.0864	20.9848	32.2118	17.4302	20.7451	20.7396	42.2525	17.702	10.3964	15.8237	39.9675	20.6431	19.2177	32.1594	10.846	17.8333	30.2939	14.6583	14.4122	16.9511	20.7284	20.2616	37.8027	18.2758	27.9409	15.4614	22.609
RB1	8.0367	13.1108	10.6828	15.1082	16.3709	36.9828	11.1575	10.183	21.8307	11.7663	14.3002	14.5788	13.1513	18.9505	19.2743	13.223	9.6137	13.5871	16.7728	18.9647	13.7361	12.165	9.4663	10.8359	15.4369	12.506	13.7392	11.3219	23.2189	13.6561	9.4526	10.3109	14.9106	11.5955	14.7425	16.7674	8.1353	8.0941	17.6247	17.6294	10.2312	11.7788	10.6672	8.0381	16.527	10.755	15.4996	17.7614	11.6755
RBCK1	10.3954	15.7966	10.7571	13.6389	11.3117	8.4405	11.6413	10.0124	9.3273	12.1595	13.0012	12.2022	9.6167	10.5175	10.3981	13.1792	10.2006	12.4562	15.3008	12.7351	11.9575	13.4053	11.6045	11.6505	8.4759	13.3964	12.5001	8.5753	12.3727	15.2131	9.815	9.7804	18.2451	9.6569	10.1876	11.7665	9.7248	8.2263	11.7916	11.0127	10.8651	9.8605	10.8787	12.9171	11.5796	11.6581	9.7963	11.5798	15.6567
RELA	11.1118	17.3951	13.1672	16.5451	16.1883	13.7511	12.4794	12.9019	15.8903	18.0493	17.7056	12.6449	12.5595	15.1014	15.3517	17.0779	11.5788	20.0911	18.3413	13.5641	18.903	16.8674	12.3344	12.787	14.4437	18.0981	16.3998	10.5404	17.2254	21.5847	10.8763	11.5366	16.4581	12.2712	15.8195	14.6513	12.104	9.3561	16.5581	11.9246	13.1634	11.0887	13.2948	13.6928	16.7887	11.5609	14.9542	17.3419	15.2149
RIPK1	4.4938	6.2229	5.0033	4.7243	4.9735	4.9762	4.9769	4.3551	5.4494	5.3086	4.1763	3.7476	3.8456	4.5774	4.3773	4.9243	4.3066	3.311	6.3337	4.9136	3.6203	5.7863	4.4577	4.0328	5.289	3.1496	6.0055	5.7407	5.2142	6.7108	3.8758	4.5267	5.1341	4.3737	4.4151	4.7296	3.7696	4.1955	5.0915	4.5651	5.0095	3.704	5.1115	4.5094	4.3938	5.0673	4.0186	6.2136	3.782
RIPK3	0.8023	1.0888	0.6862	0.7095	1.3414	1.3963	0.8474	0.944	0.9948	0.6752	1.2984	1.19	0.7934	0.6583	0.8164	1.1814	0.7815	0.8442	1.3113	1.2593	0.9413	0.9343	0.6841	0.5079	0.5029	0.7357	0.8617	0.7468	0.9233	0.6145	0.5991	0.4381	1.7931	0.7818	0.9306	0.9329	0.4158	0.4244	0.7989	0.4378	0.7259	0.6142	0.5029	0.7454	1.2957	0.7561	1.0218	1.2531	1.1662
RNF103-CHMP3	0.014	0.0386	0.0107	0.0722	0.0232	0	0.0284	0.0517	0.0263	0.0433	0.0649	0	0.0101	0.0162	0.0347	0.0356	0.0273	0.0158	0.0563	0.0072	0.0142	0.0115	0.012	0.0144	0.008	0	0.0317	0.0107	0.0091	0.0367	0.0363	0	0.0221	0.0145	0.0096	0.0329	0.0128	0.0222	0.014	0.0147	0.0099	0.0186	0	0.0147	0.055	0.0219	0.0289	0.0181	0.0142
RNF31	0.1291	0.0611	0.0349	0.0214	0.0656	0.0386	0.0197	0.0185	0.0365	0.0547	0.0193	0.0296	0.021	0.0384	0.0077	0.0212	0.0243	0.0234	0.0391	0.0064	0.0084	0.0511	0.0179	0.0597	0.0214	0.0643	0.044	0.0254	0.0082	0.069	0.0593	0.0099	0.0263	0.0344	0.0457	0.0358	0.0531	0.0231	0.0498	0.0131	0.0266	0.0221	0.0393	0.0524	0.0392	0.0555	0.0343	0.0161	0.0254
SERTAD1	8.8838	10.2607	13.4745	20.0079	10.2493	12.0356	13.8212	5.2534	8.4651	14.9116	24.2242	5.5837	23.3708	5.1815	9.9814	9.8077	8.2299	49.1932	51.8915	7.9707	61.5163	18.696	4.396	12.8701	15.6651	16.3676	13.9993	3.6875	9.2894	14.0272	12.0813	9.1123	15.4005	6.1615	9.2264	9.8257	12.6733	5.301	5.4846	9.6984	12.2508	5.1002	11.8152	12.8425	13.6647	5.9047	9.7496	15.8851	16.5498
SFTPA1	0.0086	0.0079	0	0	0.0143	0	0.0058	0	0.0054	0	0	0	0	0.0149	0.0106	0	0	0	4.4571	0	0	0	0	0.1233	0	0	0	0	0	0	0.0222	0	0.0068	0	0	0	0.0078	0	0.0086	0.018	0	0	0	0	0.0067	0.0202	0	0	0
SHARPIN	12.6767	17.8659	13.54	14.2178	12.8398	7.8663	13.2842	13.8525	11.0789	14.522	12.8303	12.3039	11.5528	11.9938	14.2126	12.2261	14.2349	17.2135	14.0988	14.1213	13.4544	14.5329	15.7567	14.2431	10.2653	17.1301	14.9563	12.0968	13.3199	16.7298	14.0892	11.7634	17.0385	12.8798	14.9548	11.7879	14.4593	11.7405	14.077	11.112	14.8658	13.3848	12.938	17.0676	15.3191	13.3835	12.3917	11.3488	19.6889
SIRT2	7.6784	7.9172	7.9374	8.7574	7.7138	4.4353	8.6305	8.0105	6.9993	8.5742	7.7351	6.0489	6.7269	6.5261	7.8919	5.213	7.3967	8.7404	7.1205	7.9371	8.4457	8.3015	8.3748	7.9045	5.6162	8.4588	7.2623	8.0385	8.6755	8.9832	9.3688	7.1986	7.8726	7.3571	8.6528	6.0484	9.8798	7.6718	7.5108	8.4821	8.9812	7.558	8.1838	8.4796	9.172	8.4119	6.6546	7.3652	9.4706
SIRT3	5.8374	3.9621	5.1985	6.4982	7.1897	2.128	4.2066	7.6146	6.4012	4.1312	8.0026	8.1367	6.2977	8.9749	8.2462	7.1542	6.0258	8.7635	4.1684	9.3966	8.0047	4.7874	7.0589	5.1565	6.7606	6.6765	4.8014	5.6167	6.6533	4.3577	4.4408	4.268	6.9003	6.0827	7.5417	8.8305	4.9703	5.0533	7.9916	4.0057	5.8559	6.4943	5.3055	6.7802	8.4637	5.3053	7.7688	3.3696	6.5771
SIRT6	3.3635	6.317	3.7963	4.8226	4.3773	2.8124	3.8572	3.7846	3.6062	4.1962	4.8196	4.9567	3.689	3.8309	3.4891	6.8168	3.53	5.3288	4.6722	4.3077	3.9338	4.3084	3.6553	4.2543	3.9644	5.7831	4.6615	2.468	3.4636	6.0221	3.5882	2.9121	6.1795	2.9451	3.8782	4.1915	3.8933	2.6811	4.0434	3.2784	4.3503	3.2364	3.8577	4.2896	4.2952	3.6663	4.043	3.3786	6.1642
SLC25A31	0	0	0	0	0.0096	0.009	0	0.0172	0.0073	0.009	0	0	0	0.0067	0	0	0	0.0131	0	0	0	0	0.01	0	0	0	0	0.0089	0.0152	0	0	0	0	0.024	0	0	0	0	0.0116	0	0	0.0077	0	0.0122	0.0183	0.0091	0	0	0
SLC25A37	4.233	3.8314	3.7568	3.1363	4.0102	4.9444	3.1566	2.999	3.7539	7.2906	3.2557	2.7112	2.7129	3.4453	3.0356	3.1873	3.0532	3.3291	3.9892	2.659	3.041	4.4049	3.0138	6.5117	2.6446	3.8038	4.6189	3.6191	3.5208	7.406	3.0056	3.0556	3.9098	3.5656	3.3857	3.3267	2.7945	3.0119	4.8339	2.594	4.1079	3.6018	4.1466	3.2864	3.1085	3.9567	3.2704	2.8156	3.8826
SLC25A4	21.0536	15.8252	20.09	39.4004	19.0377	6.9713	20.0369	29.1339	31.6711	17.7555	38.2482	41.9859	38.3983	38.1865	36.9989	37.4254	27.5869	41.4508	14.8199	49.4694	46.5492	18.5852	28.9106	24.4525	52.7352	45.5073	21.7781	21.0446	35.7987	13.5468	25.7668	19.3925	29.5679	32.056	43.0715	35.1616	24.7285	20.5904	30.2856	16.2219	25.0025	47.9788	23.3575	30.3856	36.9661	20.5754	37.7964	14.3421	37.4191
SLC25A5	243.74	247.686	238.827	283.068	187.531	94.0796	248.71	301.983	236.236	126.466	209.449	340.462	297.753	313.546	268.714	241.055	267.416	295.497	136.112	453.872	312.615	212.679	289.533	257.019	375.722	294.918	229.946	289.015	297.367	156.738	422.357	247.006	222.51	308.259	394.597	252.57	379.99	273.502	242.672	357.033	287.467	423.456	242.912	302.606	284.675	238.433	285.171	176.687	307.836
SLC39A7	34.788	64.3182	41.9414	50.9245	59.89	38.8864	45.2609	47.5992	58.0237	53.7568	48.8547	48.0042	41.8688	54.2177	62.7623	45.9239	40.7717	40.9254	42.7737	63.2824	49.4848	50.6173	46.6791	46.6673	45.1257	40.2861	52.335	38.7149	53.9827	53.8555	31.2517	39.242	61.3412	32.8098	45.8264	52.0601	36.857	34.1016	61.1773	32.99	46.3125	36.432	45.8834	44.4208	64.1321	48.6276	49.6005	60.767	48.4768
SMPD1	31.7049	42.5724	28.8246	27.1751	28.5707	15.5996	46.5206	33.508	24.2313	25.0906	27.8165	23.4289	26.988	26.0613	24.0093	24.3679	32.9852	31.2274	28.6503	30.585	30.426	32.3228	39.7708	34.5985	25.7602	21.237	29.3384	43.3453	27.7849	43.1492	31.5229	28.4776	29.6582	33.1099	32.0913	25.4984	44.6862	32.6639	26.5119	27.7302	35.6942	40.5965	36.7066	32.0802	28.1333	44.9482	27.2803	25.9484	36.1252
SOAT1	6.681	12.9825	8.6156	9.6968	8.978	16.5531	7.9978	8.2962	11.7199	9.5065	9.0115	11.6126	7.8639	9.3757	9.5847	9.856	7.1929	7.1703	11.118	10.9981	9.2062	10.2727	7.4256	10.0789	10.7443	7.2316	12.0564	8.4413	10.2581	13.1331	5.4885	7.6695	10.8046	8.8235	8.7007	9.8293	5.2544	6.344	9.5326	9.7123	7.6665	10.0112	9.0502	7.1906	8.9426	8.6821	8.3959	13.8984	8.4666
SPATA2	3.6912	4.6187	4.7145	5.1461	3.7282	2.898	3.3712	4.6643	3.5866	4.2504	4.9256	4.0296	4.0202	5.4151	3.1993	5.3841	4.8289	4.2867	4.2957	3.6821	3.308	5.2632	4.2826	4.6515	5.144	4.8547	4.6389	4.4623	5.6803	5.5922	3.0163	3.5722	3.8813	4.7067	4.5348	5.7387	3.6251	4.4402	5.1808	2.4143	4.4119	4.4756	4.854	5.1668	5.3146	4.5899	4.7621	3.9176	3.4255
SPATA2L	3.4819	5.9484	5.4255	6.8381	4.0619	3.2118	5.8152	4.7952	4.6142	5.1486	5.7766	3.7267	4.2872	2.6232	3.8864	4.9246	4.6052	6.6078	11.3919	2.5064	11.153	6.0424	4.8784	5.9103	4.4499	6.7213	5.2438	3.7001	4.4091	6.2387	6.3484	4.1676	6.8089	2.9806	3.7754	3.3148	6.5203	4.8961	3.535	5.4686	5.6624	1.794	5.5994	7.9275	6.0775	4.1171	3.4772	6.019	5.3489
SQSTM1	18.3705	33.3367	21.8766	26.9129	20.8906	13.4749	23.2478	18.3684	17.6851	23.4085	20.9737	23.2155	20.6709	21.7881	22.9266	26.2678	18.9011	24.9935	25.1374	18.4254	28.7826	27.1906	21.9281	17.351	23.9186	20.0557	27.717	17.3701	18.5224	34.4993	21.5238	19.3624	31.2798	15.1897	20.8534	20.0059	21.069	16.7707	19.6558	25.3138	20.8964	13.1866	18.3358	24.6584	23.1368	20.4445	22.4134	26.5949	21.5944
SRC	6.9666	11.3598	8.9119	7.472	12.0519	10.1145	6.4246	8.8768	10.6487	8.9307	9.8189	8.8057	7.1958	9.3957	9.1581	11.3161	7.4315	7.8915	9.6416	9.2628	7.7328	9.1254	7.7175	6.8076	7.6474	8.1941	9.1145	8.7925	8.7944	14.7909	5.0949	6.3857	12.3309	6.6009	8.2794	8.4207	5.9062	5.9483	10.7094	5.6126	8.4601	6.7594	7.6587	8.1455	11.5419	8.8914	9.2363	8.9029	7.9021
STAT1	14.4483	33.0891	15.7875	18.2963	45.9592	46.0342	27.6259	17.1795	28.9067	29.6057	44.807	35.1078	17.0531	20.827	28.6292	72.1202	15.3857	12.7301	75.9009	73.382	18.6484	27.5647	16.9841	15.9482	33.9144	16.6087	30.3202	14.5286	36.0154	29.4356	14.6226	20.4507	63.4661	17.5824	20.2985	27.5565	9.2466	9.5694	22.0757	24.3681	18.2204	15.4738	20.9474	13.6382	24.4911	19.4836	26.7837	35.0541	26.5135
STAT2	10.6637	12.5816	9.0068	8.0265	18.4511	14.0943	9.4876	8.8394	11.9459	11.4347	10.0538	7.5252	10.0373	10.6826	11.5759	6.8244	8.0202	7.2587	15.2891	12.3568	8.7358	11.2848	8.1003	7.8193	5.7485	9.7227	9.8964	10.0981	8.8671	17.9202	6.0317	7.0005	10.6303	9.86	12.0897	7.9859	5.7869	5.296	11.931	6.6966	10.4328	10.0234	9.8008	7.9166	8.957	12.8199	9.0664	12.1107	8.2745
STAT3	20.5436	36.6234	25.7934	37.1202	31.0808	40.3937	33.1734	22.7038	32.901	32.5197	46.7095	29.9956	23.5981	31.1478	29.6727	48.8345	21.9873	26.1041	33.0486	28.8742	31.5163	29.3779	23.7575	21.9552	39.8382	23.6296	38.4067	21.4375	33.2285	35.4902	17.1906	21.4189	39.5345	23.3131	29.1783	37.5221	17.6007	17.8567	33.4363	21.9038	22.8829	22.6042	33.0823	21.6174	28.592	28.0175	35.2664	51.661	28.6402
STAT4	0.3292	0.4697	0.2719	0.1324	0.3868	0.5336	0.4456	0.1384	0.1601	0.4203	0.1294	0.1864	0.1909	0.1213	0.3202	0.154	0.1915	0.1235	1.1031	0.2184	0.125	0.4754	0.173	0.0562	0.2141	0.1278	0.428	0.1117	0.355	0.4627	0.3254	0.2457	0.1373	0.241	0.2039	0.218	0.1457	0.1488	0.082	0.657	0.2496	0.091	0.2554	0.1294	0.1616	0.4548	0.1225	0.6132	0.2508
STAT5A	4.2227	6.62	4.5206	4.7034	5.8659	4.3526	5.9011	4.9535	3.871	7.6054	5.1151	4.9662	4.2843	4.9111	4.6609	5.4832	6.4505	4.0708	7.407	4.2771	3.921	6.4932	5.7422	6.5974	5.3209	4.8427	5.6326	4.962	5.7914	6.7274	5.9147	4.5874	6.2614	4.5752	6.1639	5.5411	5.0095	6.0481	4.8555	5.7524	6.1774	3.7541	5.9585	6.2982	4.3016	5.9869	5.4307	5.8495	4.5825
STAT5B	16.6392	15.404	17.3696	14.9472	16.3879	11.8016	17.2672	18.4257	15.3286	21.8045	16.3106	16.5042	15.3494	16.1011	16.9861	14.9467	17.8962	12.6508	16.9596	13.9825	16.6364	18.9325	17.7847	18.2932	15.0238	13.7691	18.1215	19.1861	18.3493	16.767	12.8961	15.2551	15.1701	18.8564	17.1186	15.2894	13.9904	17.754	16.1837	15.5221	16.375	13.4941	18.768	19.1017	16.8352	18.2939	16.9376	18.1047	15.1445
STAT6	24.0927	39.2338	26.7317	39.1116	32.8956	28.8263	28.4162	23.118	24.3892	32.7696	36.5792	27.3805	23.143	23.1897	30.1226	32.3095	21.6064	24.454	30.0576	31.2608	31.7836	30.4406	24.3347	20.2917	27.7495	25.3142	32.4274	26.1952	28.5541	43.0542	20.0199	21.9205	38.043	21.021	26.2575	28.6941	22.0843	22.0535	28.8405	23.1696	27.6796	17.9056	27.0187	23.6164	25.8732	28.2982	25.7726	33.3677	27.9715
STING1	7.7831	13.4829	7.944	5.7493	7.1636	11.5781	14.0679	4.7127	4.7277	18.8811	7.0288	6.9294	4.7106	4.4429	8.0452	5.189	7.5127	6.3434	20.0856	4.6679	5.1412	13.8409	5.6489	5.8824	4.801	5.9582	10.6368	4.1215	5.6213	10.9638	5.3838	7.6556	10.3094	8.4868	5.6996	5.9145	3.6098	3.2987	6.0102	9.8752	8.0066	4.6023	7.059	6.8668	6.1834	8.4642	5.1305	12.5484	9.1594
STUB1	8.0142	8.6166	8.4779	12.1753	7.3687	2.4787	8.2942	9.6004	7.4458	6.668	8.562	8.3119	7.3962	7.3781	10.9667	9.5914	9.2135	10.5634	9.0724	11.4909	11.7505	8.4118	10.3726	8.8434	7.457	7.8394	8.3816	6.0827	8.6302	8.1485	10.9087	7.9986	16.0207	5.6991	7.8837	8.8551	11.5015	8.2772	9.2195	9.5198	9.4489	5.8929	7.9347	11.2508	11.743	9.3293	9.0713	4.4403	12.3223
TICAM1	5.3597	11.2776	7.262	9.3736	6.7087	4.6816	8.3951	6.3619	4.7824	8.3169	9.8162	8.077	6.2295	6.648	4.4731	7.2462	5.6181	9.803	12.221	5.4959	20.177	10.38	6.7456	5.0166	7.7353	8.0791	9.4481	5.4029	7.2844	20.0783	4.7004	5.3514	8.5112	5.6923	6.4803	7.5801	7.5749	5.7474	7.892	3.9339	7.8601	5.542	7.1243	6.2199	7.1041	6.5207	7.7049	10.9074	8.9999
TICAM2	0.0124	0.0171	0.0236	0.0199	0.0257	0.0192	0.0084	0.0137	0.0155	0.0144	0.0223	0.0361	0.0178	0.0179	0.0038	0.0394	0.0242	0.0279	0.0083	0.0095	0.0126	0.0051	0.0107	0.0064	0.0106	0.0179	0.0187	0.0379	0.004	0.0324	0.016	0.0294	0.0392	0.0256	0.0213	0.0339	0.0226	0.0098	0.037	0.013	0	0.037	0.0195	0.0195	0.0243	0.0097	0.0085	0.016	0.0063
TIMM50	5.5291	6.7898	6.331	7.2338	6.644	3.4807	5.6021	6.5604	6.7144	5.7438	6.2391	5.7387	6.0365	6.6104	6.2726	6.6107	6.618	7.3629	5.0514	6.6477	7.2897	6.4411	7.1218	7.4166	5.7066	7.2977	6.2826	6.8784	6.4934	7.2197	7.0583	5.3781	6.813	6.3517	7.4922	6.2047	8.3207	6.0303	6.5407	5.1169	7.4028	6.6223	6.6261	7.6791	6.3808	6.9196	6.6503	6.0114	8.0948
TLR3	3.2635	5.4517	4.3833	5.5431	8.113	13.1229	4.6433	5.2284	7.9245	3.7064	6.7835	8.3943	5.7952	7.8641	6.9799	9.5817	3.6272	4.8465	5.591	9.7949	5.1555	5.222	4.1864	3.5615	7.8469	4.4834	5.681	4.0713	8.7995	4.407	3.0713	4.4621	6.8185	5.5469	6.0749	6.988	2.2588	2.607	6.2745	5.3178	4.3181	5.3833	4.3833	3.589	6.8436	4.4543	5.9264	5.9524	4.1296
TLR4	2.5779	2.7337	3.0703	2.4126	3.1517	6.9032	5.4337	2.0521	2.7695	3.9459	2.372	2.6581	2.4958	3.2038	3.217	0.7007	3.3176	1.4943	5.666	1.8473	2.5005	4.7577	1.9937	2.4167	2.9843	2.4162	3.0907	2.1469	4.7706	3.3753	2.1487	3.698	2.1516	3.4554	2.6461	3.49	1.9271	2.2092	2.5368	4.8597	2.9564	2.1923	3.4495	2.2487	3.023	3.2687	2.2312	5.0542	2.0595
TNF	0.1506	1.8764	0.2392	0.1535	1.0408	1.843	0.2038	0.1483	0.4786	0.6012	0.1098	0.9257	0.8672	0.1086	0.7233	0.5185	0.379	0.7063	0.6224	0.5156	0.5784	0.7397	0.1079	0.2443	0.9104	0.1089	0.3316	0.1533	0.4012	3.0769	0.1624	0.4265	0.2479	0.5058	0.1808	0.1766	0.5944	0.01	0.5249	0.3291	0.7919	0.3163	0.3851	0.0526	0.1675	0.6685	0.2156	0.1942	0.3315
TNFAIP3	5.6921	8.1302	7.3998	5.0418	2.5685	14.3914	11.1265	3.0422	2.3553	15.8426	4.3592	6.1825	6.4104	2.1344	2.6281	2.7064	5.7076	8.4107	14.8584	2.5201	21.5734	10.3063	3.8985	4.9983	6.5374	5.9032	9.0584	3.7913	4.8369	23.299	4.7339	6.4321	4.1951	5.3445	4.6774	3.5279	3.5956	2.2949	1.8948	5.8113	8.3728	1.9123	5.1969	4.7548	2.7447	6.2961	3.2659	10.1062	5.0413
TNFRSF10A	0.8203	3.8871	1.7498	2.9917	3.4249	4.3208	2.4346	2.0243	2.042	2.8682	2.4243	2.2299	1.911	2.1745	2.3496	3.1508	1.3878	2.0894	3.549	1.7772	3.1845	4.2761	2.1217	1.9462	3.6329	3.0521	3.4166	3.4549	2.4785	5.568	1.7222	1.6376	4.1382	1.4202	2.0828	2.435	2.4704	1.9528	2.214	1.7961	2.2903	1.6606	2.8362	1.4033	1.9379	2.3895	2.0963	5.2143	2.7119
TNFRSF10B	6.1253	11.721	7.7008	6.7155	8.6383	11.1174	6.9809	4.445	5.2293	7.9077	8.2883	6.424	6.3963	5.1665	5.5845	8.9315	5.0573	6.6758	11.8096	5.5605	12.3612	10.1272	5.3087	8.2866	11.1956	6.5045	9.8249	8.1476	8.8526	18.7478	6.5809	4.2323	7.1533	5.8905	6.5137	5.7727	7.5725	4.5836	6.7271	7.0279	7.9509	5.3526	6.962	5.0997	5.4332	7.2632	6.0775	10.5972	6.1753
TNFRSF1A	18.8693	39.9883	20.6695	24.1899	18.337	27.2251	43.2828	13.7029	13.0501	38.4264	27.1902	16.4565	14.1481	10.1904	20.0225	16.0891	17.811	13.8671	49.4573	14.3112	14.6376	33.5977	18.0239	18.717	27.0729	17.4292	33.473	17.4098	18.0004	48.6435	21.9075	21.8753	28.8682	13.8841	15.3911	13.1355	27.4749	14.2801	13.3008	27.9629	25.6367	13.4927	29.437	14.6499	14.0598	25.5151	15.675	47.4927	21.011
TNFRSF1B	5.168	13.2322	6.757	11.1371	11.7095	12.2484	12.6375	5.1412	4.896	14.7283	9.8699	8.4071	7.6275	12.9825	13.1533	5.0416	4.5614	8.8403	22.9531	8.3985	7.2011	11.9147	4.9456	4.3407	9.9815	8.5987	8.7196	2.7363	9.27	14.4539	5.3155	7.0397	11.3797	4.8101	8.6072	8.4916	4.1681	2.7427	11.3744	10.9159	5.7816	5.5676	5.4298	3.1972	5.5941	7.6102	7.0558	26.0932	7.1866
TNFRSF25	1.3785	0.4169	1.288	0.2353	0.4629	0.2329	0.3811	0.5107	0.176	0.6374	0.2948	0.3612	0.6294	0.2992	0.1102	0.1947	0.6737	0.3614	0.3576	0.0989	0.1801	0.7199	0.7262	0.7339	0.412	0.7335	0.5594	0.89	0.2256	0.9224	1.1761	0.3123	0.1873	0.582	0.5049	0.2896	1.4353	0.7606	0.2804	0.3783	0.9036	0.5144	1.1544	0.3781	0.2134	1.54	0.2376	0.4905	0.4969
TNFSF10	38.4643	163.761	49.0712	31.5308	33.4883	134.143	51.1682	41.6551	27.7917	61.2832	88.9051	45.5858	36.9032	29.8952	28.0563	70.5557	38.8492	19.0333	95.078	50.9481	23.9296	62.6324	72.2	24.8449	75.2871	39.3623	82.5948	77.6241	38.8829	201.284	48.7	57.3302	45.9829	48.9349	59.3713	18.1778	43.6112	26.1356	24.7024	75.6716	98.2244	43.3541	39.9971	31.7406	27.3651	50.0178	37.3926	105.74	50.3895
TNIP1	27.5159	47.5793	32.4432	43.8322	39.8981	16.4142	25.2246	41.2014	31.1186	30.2061	42.8845	42.564	36.5425	47.7728	39.5771	43.1411	36.4912	39.7067	30.4501	43.9428	39.8089	36.6496	39.539	29.061	31.9957	42.2826	37.1441	28.3465	35.9914	47.6012	33.3207	30.2211	45.2209	31.0994	46.4604	53.4588	35.7448	34.0434	41.3908	23.8774	33.5588	34.2195	33.6205	35.9501	45.4383	32.4808	51.1143	34.775	39.4636
TNIP3	0.0169	0.1443	0.03	0.0072	0.0606	0.1129	0.0342	0.0166	0.007	0.0304	0.0202	0.04	0.0162	0.0065	0.0487	0.0143	0.0164	0.0063	0.1355	0.0087	0.0028	0.0414	0.0193	0.0115	0.0225	0.0162	0.0127	0.0172	0.0257	0.5195	0.0509	0.0133	0.0178	0.0232	0.0385	0.022	0.0256	0.0045	0.0112	0.0589	0.0279	0.0037	0.0088	0.0236	0.0132	0.022	0	0.0797	0.0399
TP53	4.4121	13.6298	5.827	8.0721	7.5909	7.949	5.057	5.5207	6.8493	10.11	8.5525	7.5787	6.0998	6.3558	4.7315	13.482	4.847	7.7175	7.7582	5.3348	4.7142	8.2798	5.3142	6.0863	12.2068	7.6872	7.801	4.3025	6.451	11.6147	3.7493	5.97	7.1758	5.2338	7.867	9.2684	3.0649	3.4951	5.3946	5.4328	5.971	4.8648	5.6985	4.9098	6.337	6.254	6.3843	10.3825	6.1594
TP53I3	8.7274	16.7766	8.6388	19.7234	13.3253	8.2861	10.9233	13.8629	17.3846	9.6761	25.7526	18.8004	11.6444	14.164	28.47	20.4832	9.2551	21.0278	10.6588	19.4631	23.5988	9.9026	10.6815	6.9717	17.4604	19.7416	10.3769	8.8799	12.759	13.1446	11.0902	7.8897	18.0844	9.0933	14.0275	16.3964	11.6475	8.0312	11.5928	11.9522	9.2733	14.118	10.9224	10.0383	18.8834	9.9457	14.2526	9.6084	20.3037
TP63	0.1831	0.204	0.3714	0.0834	0.0747	5.5322	0.3163	0.1393	0.051	0.2523	0.029	0.0765	0.2007	0.0309	0.089	0.0286	0.181	0.0951	0.3925	0.0868	0.0385	0.378	0.23	0.1991	0.0659	0.0706	0.2445	0.1677	0.0625	0.1818	0.1202	0.2314	0.0156	0.2299	0.1932	0.0792	0.1359	0.1743	0.0729	0.2097	0.2735	0.0822	0.1817	0.2333	0.1415	0.2801	0.0697	0.1089	0.1345
TRADD	5.6993	9.3338	7.2186	5.8701	5.3126	3.7377	10.002	6.1976	4.8104	7.3451	7.199	5.9445	4.7924	4.5333	7.7469	4.9956	6.6843	5.6723	10.9639	7.918	5.7421	8.2194	8.3486	6.4942	5.4968	6.1574	8.3043	5.6081	5.3491	10.7892	9.8435	6.4184	12.9168	4.3667	6.1228	4.2723	8.9767	6.9375	6.4471	8.8336	8.6091	5.007	6.3519	7.3676	7.7397	8.7904	5.9605	5.5989	8.4578
TRAF2	2.5574	4.9385	3.4301	2.234	3.4691	1.9674	3.5037	3.1612	2.5576	4.2706	2.8051	3.3944	2.25	3.1154	3.1796	4.043	2.5582	2.3736	4.4441	3.0717	1.9787	4.5958	3.1666	3.4442	2.6027	2.432	3.7698	2.4083	3.134	4.7376	2.5575	2.7792	4.7894	2.3812	3.039	2.6543	2.6847	2.4625	3.4506	2.4892	2.6072	2.0617	3.3095	3.0488	3.5692	3.3621	2.9457	3.0454	4.2791
TRAF5	1.4054	1.4966	1.2421	1.3658	1.8293	2.3435	1.4233	0.9342	1.3994	2.6996	1.5286	1.1131	1.1593	1.4567	1.1673	1.135	1.0415	1.0063	1.8491	1.1399	1.4599	1.4465	0.893	1.2437	1.3506	1.6653	1.5666	1.2314	1.4863	1.3502	0.9212	0.9943	1.3776	1.2206	1.2858	1.4322	0.5825	0.7762	1.5784	1.021	1.0393	1.0635	1.214	1.0231	1.3637	1.4151	1.2624	1.8994	1.3162
TRPM7	4.91	4.2503	8.7137	4.6163	7.5911	6.387	5.5212	8.7906	8.4701	3.6732	5.1611	6.1779	7.1324	12.592	7.3175	3.7939	8.0919	3.4866	3.4248	7.5596	4.1659	5.03	6.9277	7.8451	4.5511	6.1698	4.9212	11.5422	8.6854	5.3429	4.8158	4.9298	3.5682	12.8366	9.9046	8.306	5.5434	8.0555	10.5133	3.9985	8.0006	9.2297	8.119	7.2865	8.5425	7.9332	6.9985	4.9751	4.9739
TXN	102.851	119.915	137.726	56.7046	58.4467	86.3302	96.7022	106.148	57.8874	92.2879	63.0693	75.3199	72.3262	49.813	87.2391	69.5769	139.486	72.6836	84.7681	94.6422	65.593	111.822	145.021	121.135	94.5387	96.1508	118.392	146.397	58.0871	108.878	173.094	113.735	75.5792	112.503	122.162	48.3709	174.35	151.162	51.4549	163.328	160.167	93.5098	130.886	154.139	61.6955	126.36	72.7883	124.761	117.761
TYK2	8.1167	7.5627	7.4294	9.039	7.6967	4.7446	7.2938	7.2684	5.5373	6.4382	7.5747	4.9118	6.1917	5.0397	5.9036	5.1	6.9247	5.989	6.7639	5.7113	7.7207	8.1069	8.5545	8.3056	4.8339	7.395	8.1676	6.7428	6.1333	11.4309	6.3167	5.3232	6.5489	6.5301	6.5245	7.1405	6.7213	6.3704	7.4656	4.8126	7.9811	6.5196	8.0353	8.0429	7.097	8.4739	6.3212	6.1367	8.967
TYRO3	7.7717	5.1923	7.8831	0.1812	0.4735	0.5713	11.1754	4.7433	0.2151	6.2602	0.3048	0.2303	1.3061	0.4771	0.252	0.0969	11.035	0.2641	3.3418	0.1848	0.2099	9.3532	4.9155	7.8618	0.5037	2.3263	10.8576	4.3977	0.236	5.5155	4.2631	7.9461	0.3739	7.1191	3.1481	0.2889	3.1112	5.7743	3.8907	2.2356	7.0049	2.1437	9.4204	7.7052	0.4223	9.1252	2.979	1.8332	5.3877
UCHL1	25.5095	62.3169	28.4515	37.4724	11.0154	15.4137	30.5899	37.8598	15.0919	36.6831	44.1874	48.4529	25.6742	31.3543	49.5084	68.4183	34.8125	26.0988	20.6307	36.5054	33.0184	20.7006	46.3173	20.7175	39.0512	63.588	41.2204	22.0359	31.7436	69.782	31.1126	36.929	63.1368	44.7894	69.1802	34.2484	20.3795	23.6648	22.5213	30.7566	49.3705	45.002	22.0507	38.2714	41.8415	30.5166	44.4708	50.4012	69.6062
USP21	5.4558	5.4706	5.1655	4.5413	8.1199	3.6064	3.9492	5.7924	6.8344	5.0703	6.1995	5.6038	5.4127	6.9123	7.0622	6.8384	5.2379	4.7105	3.9672	6.2289	3.7117	5.2444	5.1228	5.2913	4.1736	5.9498	5.1912	5.5313	6.0558	6.6876	3.8585	4.0636	5.6535	6.048	6.7356	5.6238	4.7084	4.8887	7.7003	3.034	5.105	6.913	5.2695	4.9691	6.665	5.3114	5.5057	4.5743	5.9003
USP22	20.9473	35.492	24.9205	27.7989	34.9787	25.3239	24.2224	29.8013	32.1173	23.5059	28.7034	30.4506	30.0131	38.716	29.0109	29.9524	27.0757	21.028	17.6816	24.2953	24.3413	25.7622	27.9954	25.8062	28.8747	17.9159	25.4847	33.1979	26.8648	30.913	17.3413	22.1543	21.0767	30.3091	31.0665	32.7363	23.3887	26.6047	34.3288	20.7592	22.9692	22.7672	28.4797	30.1861	27.8501	30.4202	29.7271	29.5254	18.4501
UVRAG	3.7273	4.3466	4.5417	3.8548	4.056	4.2896	4.5496	4.2106	4.2796	5.2447	4.1882	4.6928	3.737	4.7207	3.9988	3.6388	4.0104	3.0945	4.8494	4.1588	3.2999	5.4166	4.1455	4.0888	4.056	4.331	4.8826	4.4099	5.1921	4.7798	3.4348	3.8199	4.5728	4.361	4.6371	4.9991	3.4439	3.7949	4.4052	4.1466	3.9958	3.4585	4.1775	4.1634	4.2435	4.363	4.3045	5.5859	4.3514
VDAC1	72.6232	103.684	86.5745	91.3623	55.1383	65.2611	76.9582	83.8561	86.236	60.0747	80.8538	98.0667	73.0439	86.0777	72.6314	104.404	86.4834	80.7047	60.215	99.089	74.1315	84.4136	92.1177	102.971	100.814	94.6593	94.1106	101.018	86.0604	85.915	84.4705	81.0277	83.4954	94.0923	89.3867	78.4637	82.5397	92.3299	70.7309	78.489	103.757	105.153	93.6864	100.251	78.9277	79.8469	84.3621	77.5166	95.6384
VDAC2	21.4274	24.8374	25.2103	41.7931	28.0846	20.6177	23.9567	28.0108	36.0166	25.3517	38.4895	39.2388	29.0518	41.2391	41.4063	35.2553	26.9817	39.987	20.7392	54.3552	46.2878	24.3203	29.8766	30.0884	39.588	41.3973	27.2424	25.4947	45.6852	23.5278	28.2892	24.2261	35.53	33.3421	40.4613	33.5031	24.2755	27.3959	35.1196	25.4099	25.8414	44.8604	23.7501	30.1592	40.3517	23.0478	37.6715	23.036	33.3688
VDAC3	22.5322	27.15	25.7158	41.5526	29.7029	26.8684	23.9162	29.45	41.8709	27.0314	33.7873	30.9141	30.0504	38.4635	42.3284	35.586	25.9009	41.9603	23.232	51.8147	38.7529	26.4536	26.1931	29.1752	37.9089	45.4263	25.6152	26.6351	35.5086	27.6906	27.2654	24.3816	33.0667	29.5016	40.5499	29.666	25.1013	24.489	32.9716	26.811	32.3574	41.0799	25.8525	28.2815	36.8489	26.4256	32.3009	25.4496	35.2379
VPS4A	8.9281	11.2782	8.6839	7.8715	9.7663	4.8434	7.804	9.625	9.0203	9.2472	8.0429	7.9388	8.3511	10.3447	8.3365	9.6616	8.9096	10.7494	7.9273	10.4067	10.1705	9.3368	10.8836	8.8501	7.6462	10.4201	9.2828	9.5822	7.9857	11.4529	8.5883	8.0871	8.5476	8.3741	10.2645	10.121	8.7453	8.5273	10.3642	7.1957	9.1644	9.4245	9.6687	10.5393	9.8857	10.0116	9.4846	8.2916	9.9741
VPS4B	12.5398	19.6478	15.6423	14.0989	19.5088	33.8432	15.2958	14.4628	21.9185	16.9789	15.8571	17.9489	13.8413	17.2811	15.7564	21.4443	13.7738	10.1791	17.3424	17.7818	12.5331	16.2852	14.7611	13.2567	17.5344	12.6292	17.5827	17.5562	19.1685	17.1602	12.6043	14.0436	16.8963	16.3719	16.9101	14.74	10.6902	12.9056	15.8787	15.5315	14.8333	12.5946	14.504	14.1245	17.1658	14.882	15.9641	18.56	13.5117
XIAP	9.0468	10.7297	11.2759	10.367	14.1858	23.8938	8.4901	10.9097	13.5207	9.3341	10.2035	11.0373	11.7852	13.9559	8.8705	13.0088	11.7493	7.3883	8.7734	9.1338	8.8924	10.0593	11.9528	9.1195	11.5755	8.818	13.08	15.1442	12.3039	11.9503	9.9167	5.3356	8.835	11.7189	12.2092	15.1394	9.6903	11.9923	13.1392	8.1005	10.1637	9.1167	11.3518	11.6573	10.2705	11.6783	12.1713	13.165	9.1876
ZBP1	0.0701	0.1894	0.0446	0.0075	0.0517	0.0723	0.1424	0.0173	0.0097	0.1927	0.0281	0.0782	0.028	0.0022	0.0483	0.0223	0.0266	0.0088	0.5379	0.072	0.0079	0.1435	0.0569	0.0439	0.0445	0.0376	0.1206	0.0297	0.0305	0.1156	0.2168	0.0831	0.0339	0.0161	0.0428	0.0305	0.0426	0.0216	0.0116	0.2534	0.0801	0.0129	0.0736	0.0163	0.0092	0.1648	0.0161	0.1256	0.0554
ZNF7	1.1456	1.1294	1.0838	1.2639	1.2654	0.7177	0.9011	0.9576	0.913	1.3685	1.2742	1.3022	0.7435	1.3355	1.0875	1.1167	0.809	0.7275	1.1049	0.9117	0.897	1.1654	0.8722	0.8844	1.1543	1.1773	1.1983	0.9588	1.1663	1.6757	0.7516	0.6757	1.1037	1.2154	1.2712	1.3413	0.9054	0.9025	1.3322	0.6415	1.2297	1.0567	0.9624	0.9072	1.15	1.0926	1.0949	1.0999	1.3944
[truncated: 564 more columns]
