# Supplementary material for: Construction of a Necroptosis-Related lncRNA Signature for Predicting Prognosis and Immune Response in Kidney Renal Clear Cell Carcinoma
Source: Cells. 2022 Dec 23;12(1):66. doi: 10.3390/cells12010066 (PMC9818734; doi:10.3390/cells12010066)
Supplement: Supplementary file 1 [file cells-12-00066-s001.zip › Supplementary File S2.xlsx]

## Sheet: Supplementary Files S2
ID	TCGA-CW-5584-01A-01R-1541-07	TCGA-BP-5195-01A-02R-1426-07	TCGA-AK-3455-01A-01R-0864-07	TCGA-BP-4347-01A-01R-1289-07	TCGA-B0-5703-01A-11R-1541-07	TCGA-AK-3436-01A-02R-1325-07	TCGA-B0-4700-01A-02R-1541-07	TCGA-BP-4973-01A-01R-1334-07	TCGA-B4-5836-01A-11R-1672-07	TCGA-CJ-4888-01A-01R-1305-07	TCGA-B0-5695-01A-11R-1541-07	TCGA-BP-4989-01A-01R-1334-07	TCGA-A3-A8OW-01A-11R-A37O-07	TCGA-CJ-4893-01A-01R-1305-07	TCGA-B0-5108-01A-01R-1420-07	TCGA-CZ-5984-01A-11R-1672-07	TCGA-CJ-4871-01A-01R-1305-07	TCGA-CJ-4643-01A-02R-1325-07	TCGA-A3-3382-01A-02R-1325-07	TCGA-DV-5574-01A-01R-1541-07	TCGA-CJ-4900-01A-01R-1334-07	TCGA-B0-4690-01A-01R-1277-07	TCGA-CZ-5985-01A-11R-1672-07	TCGA-BP-4991-01A-01R-1334-07	TCGA-CJ-4908-01A-01R-1426-07	TCGA-B0-4714-01A-01R-1277-07	TCGA-BP-4972-01A-01R-1334-07	TCGA-CZ-5469-01A-01R-1503-07	TCGA-A3-A8OV-01A-11R-A37O-07	TCGA-BP-4758-01A-01R-1289-07	TCGA-BP-4177-01A-02R-1420-07	TCGA-BP-5184-01A-01R-1426-07	TCGA-AK-3456-01A-02R-1325-07	TCGA-CZ-5989-01A-11R-1672-07	TCGA-B0-5109-01A-02R-1420-07	TCGA-A3-3335-01A-01R-0864-07	TCGA-B8-5552-01B-11R-1672-07	TCGA-CZ-4861-01A-01R-1305-07	TCGA-B0-5402-01A-01R-1503-07	TCGA-B0-4821-01A-01R-1503-07	TCGA-CZ-4866-01A-01R-1503-07	TCGA-CJ-4882-01A-02R-1426-07	TCGA-AK-3440-01A-02R-1277-07	TCGA-CZ-4858-01A-01R-1305-07	TCGA-BP-5191-01A-01R-1426-07	TCGA-B2-4102-01A-02R-1325-07	TCGA-B0-5690-01A-11R-1541-07	TCGA-BP-5181-01A-01R-1426-07	TCGA-CZ-5465-01A-01R-1503-07
AC009974.1	0.41	0.3322	1.403	1.463	0.5796	0	0.259	0.4114	0.5444	0.1981	1.1635	1.4522	0.7572	0.1942	0.517	0.331	0.111	0.7107	0.168	0.2507	0.6245	0.1518	0.4816	0.6409	0.5134	2.2715	0.5649	0.5025	1.158	1.5098	0.0349	0.5283	0.3471	0.4235	0.2236	0.2898	0.5158	0.2828	0.2349	0.9375	0.2566	0.3397	0.1475	0	0.8625	1.2339	0.3333	0.0386	0.8938
AC027020.2	0.0781	0.6769	0.6081	3.5277	0.322	0.7822	0.9371	2.0583	0.1175	2.3771	0.0862	0.8666	0.2884	0.4809	0.9353	0.4349	0.458	0.9618	0.336	0.2592	2.7446	0.6576	0.629	0.2441	0.8557	1.8225	0.4617	0.4123	0.2114	1.2627	1.2242	0.494	1.5773	0.7562	0.4428	0.8692	0.2816	0.2693	0.4138	3.2733	1.5373	0.5715	0.2318	0.2042	5.0317	1.1447	0.3967	0.4488	0.2885
AP006621.3	1.0593	1.3398	3.5332	1.4846	1.1513	2.0081	1.7541	5.842	0.8318	0.9282	1.4221	5.1377	2.2594	1.5926	1.7376	0.9102	0.7688	4.7664	2.2461	1.0505	3.5229	2.1451	1.3876	1.9242	3.2458	8.4474	1.5391	1.134	4.3052	1.4643	1.5051	1.3356	1.5608	0.2103	1.6668	1.5606	1.408	1.0153	1.9556	3.0795	2.6732	1.2975	1.6792	3.6182	1.401	1.9461	1.2986	1.6291	1.2291
LINC02041	0.3447	0.7372	10.0219	0.2553	5.0924	4.2382	1.1176	9.8421	1.0741	4.2749	0.1196	1.1341	8.4031	1.4968	0.7513	7.5292	2.0529	3.8744	3.5736	3.2453	4.62	0	6.5536	7.988	5.4013	3.7544	3.7003	2.6454	1.9633	2.3675	0.6461	11.1043	7.0627	4.4062	0	6.9674	2.7348	16.0827	5.7557	0.578	13.98	9.4244	9.0043	1.1209	1.3434	1.3988	0.0771	1.6435	8.955
Z69706.1	0.248	0.6079	1.1268	0.8725	0.9241	0.3237	0.4667	0.9354	0.3321	0.9887	0.5645	2.2012	1.0745	0.4577	0.7372	0.3579	0.3077	1.1201	0.9084	0.4766	1.6782	0.1894	0.372	1.5297	1.5215	3.1357	1.0964	0.5788	0.9632	1.3377	0.7264	0.4395	0.4125	0	0.8554	0.4821	0.7723	0.441	0.2442	2.2419	0.4657	0.8477	0.4295	0.2714	0.8307	0.7615	0.6931	0.2571	0.3924
DLGAP1-AS2	0.1337	0.3098	1.1593	0.6377	0.4574	0.1613	0.9413	0.732	0.2292	1.5966	0.1855	2.1717	0.3004	0.4227	0.7577	0.4131	0.1805	0.5367	0.8076	0.3648	1.4061	3.1252	0.2024	0.8796	0.9808	1.3245	0.3985	1.2535	0.4985	0.3391	0.4762	0.2274	0.3202	0.3114	1.1291	1.1486	0.4391	1.4607	0.2527	2.1858	0.3649	1.0398	0.7567	0.9565	0.4169	0.4912	0.3886	0.1386	0.6983
AP001094.2	0.3736	0.457	0.8368	1.0634	0.2184	0.4249	0.2545	1.6281	0.2211	0.5516	0.1652	1.6111	1.0418	0.4899	0.537	0.3187	0.2763	0.8161	1.7006	0.1759	0.3399	0.1044	0.6761	1.0296	1.4507	2.2227	0.5597	0.7597	0.3224	0.587	0.3845	0.6041	0.5166	1.1237	0.1494	0.5624	0.4325	0.5905	0.4212	0.6526	0.5456	0.1558	0.0217	0.1558	0.6781	1.901	0.303	0.0456	0.1952
LINC01534	0.4655	0.525	0.7111	0.5278	0.9289	0.4778	0.2623	2.0007	0.4854	0.3102	0.4929	0.7704	1.7081	0.5724	0.5387	0.7425	0.4048	0.9921	2.061	0.2533	0.6371	0.5997	0.9581	1.2163	1.0108	1.1377	0.7492	0.6195	0.9652	0.3518	0.3397	0.4724	0.4275	1.135	0.336	1.0328	0.4294	0.4961	1.2199	0.6087	0.5827	0.4317	0.3016	0.1906	0.291	1.1305	0.594	0.6917	0.9138
AC244153.1	0.5979	0.4965	0.6879	0.7045	0.5107	0.6305	1.1959	0.34	0.9792	0.1926	0.9662	0.5647	0.6496	1.31	0.7808	0.3137	0.634	1.1865	0.2297	1.5927	0.7881	0.3044	0.301	0.7314	0.819	0.9162	0.9525	0.4369	0.6333	1.2804	1.3627	1.1907	0.1446	0.2123	7.7265	0.1453	0.7773	1.8299	0.5994	0.7832	0.1871	0.9289	0.1076	0.051	0.331	0.6821	1.5493	1.1127	0.697
CCDC18-AS1	0.5452	0.9139	2.4661	2.3245	0.6575	0.6793	0.8906	2.1092	0.5834	1.1093	0.7769	4.6663	2.2382	1.0313	1.2299	1.2533	0.4875	3.2284	3.0807	0.4408	3.7981	4.036	1.36	3.0847	2.6233	6.6453	1.3139	0.8761	2.0368	0.6797	1.032	0.7164	1.2352	1.5984	1.6316	2.4495	0.6598	1.7992	1.4263	2.6303	2.76	1.115	0.6062	3.3619	1.1011	4.5623	0.7753	0.6546	1.2818
ZNF503-AS2	0.8358	0.5823	0.927	0.5252	0.6827	0.4113	0.6393	0.466	0.6018	0.6731	1.2386	0.5921	0.9685	0.7083	0.818	0.4723	1.3224	0.5897	0.274	0.5888	0.5549	0.4693	0.3273	0.5642	0.4187	0.3481	0.6014	0.5201	2.0131	0.7047	2.4069	1.1227	2.224	0.0288	1.4826	0.5809	0.4813	0.6101	0.4987	0.5362	1.0526	0.454	2.4209	2.4645	0.3393	0.4923	0.9399	1.2706	0.3678
AC018521.6	0.6075	0.9925	0.6571	1.4997	0.2624	0.5285	0.469	1.2294	1.331	1.166	0.7462	0.7013	1.8149	1.0112	0.9027	0.6743	0.5025	2.1338	0.4564	1.8968	0.3915	1.2369	0.6541	1.3245	1.264	1.1815	0.9271	0.105	1.0485	0.4458	2.0876	1.5004	0.6062	0.3595	0.5465	0.5412	1.3077	0.8641	0.4785	0.2653	0.9505	1.3072	0.6011	0.1899	0.2466	1.4597	1.3015	0.8396	0.7082
AC026356.2	0.2361	0.5133	1.0908	0.8042	0.4528	0.9091	0.6014	0.8895	0.4138	1.146	0.3603	1.071	0.3047	0.8775	0.5706	0.6288	0.7592	0.5781	2.2346	0.3447	0.8032	0.7883	0.7321	1.1506	0.7398	0.955	0.5486	1.8803	0.5012	0.582	0.292	0.4015	0.1633	1.0059	0.9062	0.4129	0.4007	0.4477	0.3049	4.3739	0.4314	1.004	0.0747	1.0275	1.2535	0.595	0.2955	0.2936	0.8995
AC009779.2	4.3134	3.4459	5.5374	2.9594	5.0566	2.3039	4.1643	5.1201	4.0171	4.3414	5.1054	5.8103	4.9437	4.3074	4.8086	4.7795	3.6864	4.2224	2.9666	4.0196	5.4982	4.9893	5.6838	4.4807	4.1588	4.0688	3.7701	3.0228	9.676	4.2224	3.4256	3.9224	4.3314	3.1048	3.4681	4.6027	4.6622	2.2291	5.3412	4.6063	5.3697	3.1776	30.9101	4.1893	3.6642	5.6102	4.23	4.495	5.1436
AC007406.1	0.0538	0	1.0482	2.6316	0	0	0.187	4.1204	0.1049	0.1431	0.0934	0.8857	0.8364	0.8416	0.0533	0.1912	0.2138	2.9717	1.0314	0.1552	1.1796	0.5481	0.1491	1.0464	1.5296	9.0752	1.8019	0	2.2302	0.5689	0.0505	0.4856	2.4355	0.7647	0.0646	1.5696	0.447	0.2042	0	4.288	2.9316	0.4089	0.6925	0.0673	0.3278	3.5646	0.3611	0.279	0.3228
AC093484.4	0	0.1491	0.5793	0.8263	0	0.2588	0.1938	1.6421	0.1086	0.5436	0.1935	1.3041	0.8	0.2907	0.8843	0.4458	0.1107	0.5039	0.2515	0	1.2222	0.9087	0.3089	0.417	0.8645	0.7234	0.4932	0.2314	0.7222	0.5404	0.1046	0.2875	0	0.2377	1.2045	0.9216	0.3088	0.3174	0.3076	1.8708	0.6634	1.61	0.276	0.4186	0.2718	0.5957	0.3118	0.1156	0.5574
AL121832.2	1.2695	0.4525	1.2522	0.5641	1.4147	0.5301	1.0877	1.3078	0.6922	1.2369	1.673	1.2309	3.0946	0.5953	1.0563	1.082	0.6048	1.3503	1.0585	1.0488	1.5378	1.2664	0.2109	0.9869	0.8525	1.9422	0.529	1.7641	3.2536	1.7884	1.2135	0.687	0.8782	0	0.9745	1.0856	0.609	0.626	0.8798	7.0771	1.16	2.1595	2.1102	1.3019	0.6184	0.5965	0.9081	1.1315	0.5581
AL157392.4	0.0492	0.219	0.319	1.0558	0.0637	0	0.3415	0.7597	0	0.1306	0.2131	1.3194	0.7049	0.1281	0.8279	0.1309	0.0976	0.6413	0.5539	0.0945	0.5068	0.4003	0.4537	0.3307	0.8464	1.9122	0.4035	0.4588	1.2727	0.3463	0.0921	0.4434	0.2616	0.4189	0.1769	0.3344	0.136	0.3263	0.1162	2.5757	0.4	0.896	0.1459	0.2459	1.1375	0.315	0.2198	0.1019	0.1965
AC015813.1	0.1722	0.6917	0.6363	2.6213	0.3441	0.3588	1.1758	1.9927	0.2756	1.5819	0.4504	3.5193	1.6982	0.702	1.9339	0.5959	0.2462	1.9854	1.5783	0.2327	2.5045	1.0427	0.7541	2.9753	1.7209	3.5263	2.342	1.0743	1.6393	1.0946	0.7083	1.0979	0.8541	0.9242	1.9951	1.174	0.9502	1.1677	1.3652	4.3912	1.8738	1.3164	0.3436	0.843	1.6205	2.0161	1.0209	0.4264	1.7785
LINC00924	0.6845	1.4294	0.4603	1.0932	0.6786	0.9805	5.1278	0.173	1.582	0.9314	0.7687	2.3741	0.2168	0.8666	2.7082	0.6517	2.5416	1.2621	0.5994	3.478	0.643	4.2774	0.7992	0.6904	1.6827	1.6093	5.9574	0.5303	0.5765	0.7951	2.6162	3.2889	0.0878	0.896	1.4096	0.3045	2.2785	0.4614	0.9516	0.5877	0.3742	8.6055	0.1387	0.3197	0.4821	0.8674	0.8757	1.1796	0.3763
ZNF528-AS1	0.308	0.7476	0.9975	1.1252	1.338	0.3776	1.114	2.1369	0.6655	0.6808	1.0681	2.1281	2.3414	1.0164	0.6073	0.362	0.3785	1.9839	2.0658	0.8595	0.8808	1.8513	1.1776	1.9646	1.6945	4.02	0.9631	3.559	1.7542	1.0822	1.1353	0.8353	0.7727	1.0873	0.8163	0.724	0.9985	0.9735	0.7208	2.1455	0.85	1.5281	1.4076	0.3412	0.7537	1.1307	0.8491	0.678	0.9965
AL157838.1	0.0542	0.1269	0.3343	0.4669	0.1581	0.2595	0.5337	1.3019	0.2442	0.7746	0.2762	1.6198	0.5508	0.4297	0.47	0.3551	0.3162	0.8503	1.077	0.2344	0.4805	1.0282	0.4191	0.375	0.6186	1.4941	0.4152	0.2531	0.1228	0.2089	0.1143	0.3057	0.3698	0.8472	0.6017	0.6719	0.1376	0.3921	0.2563	0.5896	0.6533	0.7722	0.2616	0.551	0.2559	0.8179	0.1288	0.2108	0.2122
AC118754.1	0.7792	0.5719	1.4873	1.0523	0.891	0.6912	0.4246	1.4841	0.4017	0.4872	0.8346	0.754	1.6432	0.5971	0.0454	0.4884	0.5915	1.6559	0.4132	0.4403	0.827	0.28	0.8461	0.6168	0.8287	1.1292	0.4052	0.713	1.3647	0.444	0.2148	0.6497	0.2439	0	0.1649	1.7372	0.2114	0.5216	1.0469	1.1048	1.1762	0.9747	0	0.2293	0.614	0.93	0.3586	0.3326	0.2748
AC012181.1	0.3397	0.3243	0.7243	0.7726	0.1572	0.1407	0.2247	1.6426	0.189	0.8167	0.0841	2.7938	0.9568	0.4846	0.697	0.4739	0.2408	1.5339	1.203	0.2331	2.2826	0.8151	0.3135	0.8524	0.6684	0.8809	0.9039	0.1761	0.691	0.2564	0.091	0.8129	0.5488	1.8608	0.1746	1.1081	0.7386	0.138	0.3058	0.1271	1.2452	0.7371	0.9603	0.3945	0.7092	1.2955	0.3797	0.0503	0.4202
LINC01843	2.8343	1.297	4.5337	1.7586	4.9237	4.2471	0.8337	5.8399	3.2224	0.9636	4.2374	2.6263	5.7302	4.9628	1.2142	3.7816	2.7524	3.244	3.0039	0.5887	1.4216	1.2633	3.86	1.9011	2.4269	2.9201	3.5214	0.3813	4.8786	2.1854	0.3733	3.2178	1.223	1.0662	3.6754	6.3422	2.7277	3.3705	15.1675	2.9059	1.8889	2.0478	0.0152	0.5557	1.0822	4.5645	1.3014	4.5891	3.0105
AC040977.1	6.1807	8.372	12.386	5.9687	6.7279	4.3587	7.271	10.2607	5.4889	7.5335	12.4755	9.5036	9.5719	6.8706	6.2697	4.1707	4.0735	8.1872	5.2374	4.1801	12.4256	5.5872	4.9284	8.0945	5.6191	20.9642	7.2123	18.4086	14.6571	10.0573	11.1677	10.831	4.8022	3.3708	6.0496	10.859	4.1508	5.4859	7.9834	23.265	11.7285	9.9886	0.8806	3.0301	10.1164	7.8145	8.7321	7.2773	9.0245
AP001625.2	0.3834	1.1828	0.9188	1.5072	0.3822	0.1368	0.1025	1.2155	0.3159	0.4703	1.918	1.5577	0.5639	0.333	0.2045	0.4452	0.7319	1.8647	1.0636	0.2834	0.8743	0.3003	1.0616	0.904	1.2443	2.3328	1.5459	0.3059	3.7035	0.4155	1.3268	1.0642	0.1177	0.2095	0.6015	0.4013	1.0067	0.2797	0.4414	0.9582	0.5723	0.7616	0.0876	0.0369	0.5747	0.5669	1.055	1.1923	0.7073
AC027796.4	0.1358	0.1038	0.6296	1.164	0.176	0.1125	1.2582	1.9848	0.0756	0.7735	0.3028	2.1168	1.5304	0.3539	0.6151	0.4652	0.1926	1.5384	1.5743	0.1491	2.3007	0.9877	0.3582	0.8993	1.537	2.1135	0.7842	0.8452	0.6028	0.7005	0.1455	0.05	0.2065	0.0551	1.3267	1.1125	0.1969	0.3864	0.5196	7.5035	3.5705	2.0042	0.2304	0.4854	0.3308	1.9064	0.4989	0.2413	0.2844
AC067817.2	0.2191	0.3124	1.8202	1.9473	0.284	0.305	0.2537	1.3222	0.5974	0.4658	0.19	1.2521	1.7281	0.7612	0.5644	0.1167	0.348	0.9675	0.5926	0.1684	0.2259	0.4461	0.3236	1.3104	2.4524	1.1933	0.5811	0.1363	0.1702	0.6946	0.3286	1.694	0.583	0.249	0.2103	0.2129	0.4851	0.2078	0.4487	0.8726	0.1646	0	0.5637	0.1096	0.6404	0.7956	0.2449	0.1817	0.0584
AC141002.1	0.0608	0.2167	0.3945	1.3055	0	0.2115	0.2815	0.8052	0.3552	0.3769	0.0527	0.6842	1.5254	0.4223	0.4817	0.1079	0.2413	1.159	0.4795	0.2336	0.8617	0.8045	0.6732	0.8634	1.099	0.6305	0.5374	0.063	0.3934	0.5888	0.4557	0.9399	0.0809	0.0863	0.3646	0.1181	0.4486	0.0576	0.0479	0.7007	0.9131	0.7386	0.0601	0.6082	0.4442	0.9088	0.1359	0.441	0.2025
AC073218.1	5.6905	0.4143	16.7024	0.9089	0.3133	10.6985	1.5288	6.6369	0.7968	0.1647	0.7256	1.0948	0.7778	0.969	2.8738	1.1393	6.9033	2.8926	18.0002	0.1608	3.8105	2.4421	22.0881	1.404	3.8104	13.6714	0.3875	10.6648	0.4574	0.4912	0.1743	0.4074	0.3464	11.7531	0.0446	28.8954	0.0686	7.6357	2.7096	4.1119	4.574	2.9093	0	0	2.1288	19.7589	0.7275	0.4048	3.1092
AC107373.2	0.1731	0.8328	0.1348	0.1282	0.314	1.2847	7.4141	0	0.1685	1.3797	0.7803	0.5094	0.0827	1.4428	0.48	2.6122	1.9926	0.3821	0.78	1.33	1.0259	0.6695	0.6708	0.207	0.1788	0.0898	1.3113	15.291	2.8226	0.8838	15.0508	0.2676	2.7169	0.0492	0.4152	6.4577	0.5109	1.9037	0.0273	5.6945	12.4124	13.7738	0.0342	0.2164	20.3592	0.1109	0.0387	0.2152	0.3919
AC022150.4	0.7622	0.796	0.4096	1.1819	0.5633	0.2487	0.5723	2.5723	0.9336	0.6225	0.6247	1.8251	1.0603	0.5585	0.7905	0.8936	0.5615	1.978	1.4159	0.5435	0.5679	1.17	0.8244	1.7672	1.5893	1.7373	0.8987	0.352	0.4625	0.4562	0.3628	0.3299	1.1646	1.6915	0.3571	0.7176	1.0493	0.5703	0.8255	0.3495	2.266	0.6241	0.5185	0.3202	0.3771	2.9761	0.7055	0.3148	0.9877
AC090948.3	0.1231	0.3017	0.7191	0.5243	0.1595	0.1785	0.9266	0.6795	0.2098	1.0088	0.1067	1.6256	0.7724	0.1337	0.8233	0.4646	0.1528	0.3398	0.5896	0.3253	0.5157	0.7207	0.3125	0.5752	0.742	0.6385	0.2332	0.1596	0.1195	0.4336	0.3173	0.119	0.2457	0.5246	0.5169	0.2991	0.3407	0.2335	0.2424	1.7095	0.6742	1.7766	0.67	0.4234	1.8743	1.0518	0.1376	0.1914	0.1845
AC136475.2	1.2114	1.1181	4.8293	2.6914	3.2518	0.8531	3.9075	6.2401	1.4745	2.6061	4.3514	6.1431	6.0489	1.6908	2.5716	2.2665	1.2883	3.3865	3.0226	2.9926	3.8472	3.3913	1.4774	4.8835	4.2463	7.6853	1.9943	2.4229	9.2407	2.0572	3.4464	2.8432	1.439	0.2458	2.1277	4.6667	1.7162	1.477	4.1572	10.3371	4.2241	3.3514	0.1712	3.4089	2.371	2.4948	2.9982	2.9148	2.3055
AC087741.1	0.1324	0.121	1.1002	0.6817	0.1373	0.0922	0.6249	1.1403	0.1032	0.7362	0.1292	1.247	0.7953	0.1783	0.843	0.4028	0.0592	1.1331	0.5112	0.0954	1.613	0.4685	0.5164	0.849	0.7098	1.8117	0.391	0.3228	0.9258	1.175	0.1396	0.1579	0.2335	0.1552	0.7586	0.8269	0.2291	0.27	0.4225	1.5024	1.3221	1.6245	0.1278	0.3768	0.375	1.7927	0.2258	0.151	0.172
AC084018.1	0.2965	1.1097	2.1551	6.3019	1.0374	1.2037	1.9569	5.171	0.5197	3.178	0.3599	9.6264	5.1375	1.8797	2.0854	1.6322	0.9123	5.326	4.6775	0.2279	3.9739	2.7165	0.7388	7.4692	5.0287	9.9954	2.0595	0.8917	2.3028	2.0886	0.3612	0.8405	1.7357	0.379	2.5607	2.2474	1.1214	1.4058	1.191	3.6353	5.5299	3.4677	2.0536	2.9666	1.1916	5.1609	1.3919	0.5839	1.2838
AC145423.2	0.109	0.7767	0.7542	1.0489	0.1412	0.2527	0.5046	1.0155	0.2829	0.8042	0.0315	1.1005	0.8245	0.5992	0.4317	0.0322	0.1802	0.8018	1.064	0.1744	0.8424	0.5915	0.2011	1.0044	1.4382	1.8364	0.3898	0.6026	0.6581	0.7675	0.2042	0.1872	0.5798	0.0516	1.089	0.6352	0.268	0.4133	0.143	2.017	1.0001	1.4342	0.5749	0.3179	0.3096	1.0859	0.4059	0.2258	0.1451
TNFRSF10A-AS1	1.7839	1.1151	3.1792	0.5324	3.3812	0.4323	1.5106	1.2539	2.437	1.2736	0.7849	1.3831	2.1953	1.2717	0.9759	2.624	1.3213	1.6298	1.05	1.4068	1.6126	1.1926	3.268	2.647	2.3839	0.9666	1.1432	0.6903	2.3091	1.0081	1.1727	1.1664	0.7084	9.3777	2.5868	2.4061	2.7017	1.1866	2.034	0.5859	1.3664	1.5367	0.0527	2.6971	1.0052	2.4167	2.5593	1.9317	1.5252
TMEM9B-AS1	0.577	0.4559	0.5592	0.9913	0.992	0.2409	0.4766	1.2709	0.5356	0.2385	0.3435	1.3221	1.094	0.3407	0.503	0.4986	0.2367	0.9457	0.9709	0.4139	0.7436	0.8732	0.3373	0.8971	0.7981	1.6559	0.3036	0.3151	0.8913	0.2608	0.3461	0.2082	0.522	0.4043	0.4106	0.4747	0.4187	0.2553	0.406	1.044	2.3136	0.9523	1.0961	1.1113	0.3186	0.9201	0.3784	0.4545	0.5611
HCG18	0.808	1.0861	1.3484	1.8593	1.2777	1.0934	1.1795	1.8525	1.1418	1.4162	1.2927	2.3044	1.7782	1.3408	1.0692	0.7986	0.929	2.1662	1.6411	1.0295	1.1145	1.5492	1.4888	1.464	1.9486	2.1091	1.0508	0.9956	1.0435	1.4103	1.4442	1.0783	1.2759	1.6244	1.1169	0.8787	1.4935	1.0791	1.3084	1.2399	1.2661	1.5517	0.9584	0.8133	1.052	1.7986	1.1913	1.0319	0.8855
AC103706.1	0.2997	0.4007	0.5511	0.7769	0.7121	0.8112	1.0412	0.3676	0.3162	1.6152	0.2599	1.8598	0.5373	0.3254	0.7918	0.3327	0.6942	0.8021	0.4503	0.5039	2.4142	1.2205	0.3227	0.6161	0.6666	1.9108	0.5047	0.5181	0.6143	0.5278	0.1639	0.354	0.2991	0.2838	1.7077	1.2864	0.4148	0.5211	0.1967	2.1987	1.2506	2.2384	1.1121	1.7806	0.4867	0.4268	0.335	0.233	0.5158
POLR2J4	1.6698	1.0628	2.0124	1.4574	3.9102	1.4249	1.3948	2.3258	1.2775	1.5108	1.9855	3.769	2.7506	1.7505	1.0988	0.8789	1.6692	1.915	1.1155	1.1572	2.1826	1.2384	0.6494	1.0431	1.7148	2.8145	0.9188	0.8534	2.7944	2.4994	1.3413	2.2898	1.8407	0.0847	2.0887	1.1474	1.5513	0.7351	1.982	1.8997	1.3361	1.105	4.1893	0.8204	1.191	2.1142	1.8396	1.7306	1.1917
AP000757.2	0.2131	0.1628	1.5808	0.8118	1.3021	0.106	0.5993	4.9293	0.6523	0.998	0.6336	2.8471	1.3099	0.8726	0.0905	0.8381	0.2116	0.9778	0.6862	0.3218	3.3354	0.093	0.3934	0.569	0.3146	2.8425	0.3076	0.5368	3.232	0.7775	0.2854	0.1962	0.9722	0.1297	0.2557	1.8937	0.3932	0.1732	0.1918	0.1914	2.0962	1.7112	12.0207	0	0.3708	2.6662	0.2382	0.2525	0.2637
AC104964.3	0.3558	0.3593	3.0479	3.0038	0.3304	0.0619	0.2335	2.1688	0.3638	0.3519	0.3959	1.4478	1.6652	0.927	0.282	0.3686	0.2413	1.3866	0.2606	0.1652	1.4902	0.2354	0.1915	0.8954	1.1589	3.1524	0.4943	0.6519	0.3608	1.697	0.0389	0.6113	0.3866	0.8591	0.1636	0.3803	0.3665	0.2137	0.2522	1.1993	0.9687	0.4053	0.0528	0.2818	0.6066	2.324	0.4706	0.1844	0.4424
AC093726.2	1.099	1.2242	1.394	1.1838	1.1329	0.9271	1.7642	2.1137	0.8999	0.8186	1.2561	2.7464	2.0296	0.4989	1.2124	1.4194	0.5702	1.8298	1.2947	0.8158	1.3519	1.2968	0.9682	1.475	1.5053	4.9226	0.8359	5.8282	2.5866	2.5732	0.7257	1.6736	0.6979	0.6385	0.8389	0.9709	0.8295	1.279	0.7279	2.4604	0.9848	1.7072	0.5437	1.4682	2.4031	1.3603	1.2563	1.165	1.6139
AP003392.1	0.3567	1.0981	2.0624	5.0431	0.3362	0.7899	0.4506	4.7248	0.5368	1.5799	0.956	6.6258	3.0225	1.5208	1.2207	0.9214	0.2897	3.4169	2.1194	0.4361	0.8776	1.6836	0.5986	5.6722	3.0989	4.0784	2.5391	0	1.5111	0.5711	0.7294	1.17	1.208	0.5527	0.9335	1.3865	1.1368	0.7073	0.7151	0.8496	1.7251	1.8717	0.7701	0.8111	0.3554	4.6056	1.3411	0.2353	1.1232
HCG27	0.3272	0.3965	3.8895	1.4973	0.8903	0.2201	0.5455	2.9371	0.3377	1.136	0.3063	4.6962	2.2127	0.8808	0.8556	0.3718	0.2858	1.1491	0.7742	0.2829	2.3948	1.179	1.0085	1.6874	2.3772	4.1316	0.847	0.5021	2.8882	2.3852	0.7849	0.489	0.2089	0.9386	0.3846	1.0682	0.3199	0.4964	0.8812	3.8535	0.6716	1.4013	0.2654	0.802	1.1076	2.3407	0.6728	0.8477	0.4794
AC127024.5	0.1468	0.2944	0.667	0.7068	0.2854	0.0852	0.4251	0.6213	0.143	0.5528	0.2865	1.2395	0.7896	0.3188	0.3637	0.4563	0.4372	0.8105	0.8273	0.1763	0.4731	0.6353	0.4066	0.8781	0.5689	2.1419	0.3013	0.7233	0.7603	0.4525	0.2064	0.1419	0.1465	1.6162	0.8807	0.4281	0.3725	0.1741	0.2313	0.8463	0.873	0.5018	0.1453	0.2755	0.4918	1.2936	0.2052	0.1522	0.1956
LINC00997	1.9614	1.6964	0.6905	1.7753	1.7027	3.7395	1.8109	1.0282	1.8537	1.7544	1.1948	2.1587	1.325	1.8091	1.2064	2.248	1.6732	1.4923	1.8201	1.7672	1.6851	3.7388	2.1473	1.5045	1.4844	1.4211	0.9835	3.8088	1.3773	2.0148	1.76	1.5114	1.5094	3.4501	2.5064	1.5945	1.3186	1.0697	0.8178	5.1921	1.035	2.7844	1.0401	3.1504	1.7641	1.2457	2.0489	1.8867	1.157
LAMC1-AS1	0.0354	0.3155	0.4596	1.2848	0.0918	0.1232	0.082	1.1204	0.1034	0.3764	0.2763	1.6553	0.55	0.2767	0.8418	0.1572	0.1757	0.7462	1.6757	0.1361	0.7757	0.5046	0.2287	1.4822	1.4936	1.9281	0.6707	0.1102	0	0.53	0.0664	0.9125	0.424	0.704	1.5289	0.3785	0.1307	0.3022	0.1952	0.371	0.2881	0.5378	0.1401	0.6642	0.2156	0.6806	0.4353	0.0734	0.4717
AC002091.2	1.2657	0.7895	0.3285	0.4374	0.0547	0.2936	0.4396	0.8072	0.6162	2.1675	0.4024	1.6071	0.4033	0.6229	0.8359	0.8616	0.6281	1.3124	0.9983	1.378	0.9786	1.1166	2.1415	0.9146	1.126	0.7111	1.5185	0.1313	0.5461	0.7058	0.0791	1.1959	0.6736	0.3595	0.506	0.246	0.8562	1.3202	0.8307	0.1768	1.4258	0.3204	0.167	0.6332	0.411	1.3515	0.3772	0.5247	0.3091
AC005332.4	0.8036	1.4774	1.9213	0.5888	1.2606	1.3441	1.3124	2.7263	1.112	1.9931	0.7994	2.3948	2.062	0.6905	2.12	0.5032	0.5961	1.7401	1.3344	1.7878	1.8859	0.8267	0.687	1.7831	2.2794	2.4019	1.1163	1.6316	1.741	1.7205	1.0226	0.5668	1.3392	1.3816	1.3697	2.0056	1.0612	0.9946	1.6056	2.3845	0.937	3.0964	1.3391	0.8569	1.1641	1.4362	1.664	0.8592	0.9917
AL021707.8	0.1854	0.4129	2.526	1.7845	0.6005	0.645	1.9316	3.4781	0.6317	1.8882	0.1607	6.6597	2.2149	0.5634	1.4689	0.9874	0.368	3.1621	5.2215	0.2671	3.4636	0.9434	0.6842	1.9398	2.7128	3.3646	0.5852	0.5767	0.5998	1.2241	0.1737	0.8359	0	0.5265	2.2233	2.1614	0.513	0.8788	0.8029	4.6617	0.522	2.9561	2.7509	2.6659	1.1286	1.9793	0.9323	0.3842	0.8643
AL359921.2	0.8745	1.2525	3.4052	2.3824	0.769	1.0868	1.7359	3.0109	1.8857	0.7747	1.5436	1.8659	3.8443	1.085	2.4443	1.1925	0.775	2.1627	2.4636	1.5003	2.5761	1.0811	1.326	1.9145	1.6941	3.1588	0.9467	2.6884	1.0512	3.3552	1.8148	1.2879	0.9557	0.0444	1.611	1.0319	2.0457	1.2143	1.0578	4.4186	1.1533	3.8901	0.1236	1.1719	3.1571	1.6343	1.2219	1.0359	0.957
SH3BP5-AS1	0.185	0.567	0.9795	2.692	0.1758	0.2946	0.731	1.5662	0.2594	1.195	0.3058	1.9238	1.7505	0.9231	1.1067	0.4905	0.2423	1.8339	1.6646	0.2725	2.1103	1.067	0.5258	2.0776	1.6518	3.3383	0.8331	0.3939	0.8875	0.8882	0.3397	1.1535	0.6234	0.669	0.5413	0.6542	1.1034	0.4981	0.6351	2.1243	1.1437	1.0601	0.3319	0.694	1.5678	1.8803	0.623	0.1355	0.7359
AC010976.2	0.5176	0.6918	0.4651	4.4814	0.3869	0.2078	0.1383	1.1718	0.2908	0.2292	0.2589	0.9651	2.9496	0.5013	0.1578	0.1414	0.1581	2.5969	0.7851	0.2104	0.5387	0.1216	0.2388	1.979	2.245	4.0521	0.6285	0.3303	1.0049	3.4354	0.1866	0.6156	0.3973	0.0848	0.1671	0.2515	1.8363	0.3587	0.1725	0.7301	1.1835	0.7559	0.1379	0.0249	1.0909	1.6793	0.623	0.0619	0.4508
AC005840.2	0.1658	0.2134	0.5261	1.46	0.776	0.5663	0.4907	1.7083	0.5113	0.3999	0.1038	2.3529	1.365	0.304	0.9308	0.6544	0.2195	1.5901	1.5156	0.3452	0.9141	0.9941	0.4761	0.9779	0.7138	1.505	0.2385	0.8503	0.9182	0.7138	0.1727	0.2611	0.0858	0.3794	0.9172	0.6804	0.2125	0.3931	0.3918	2.8286	0.5766	0.8395	0.1185	0.5415	0.4488	1.2887	0.2162	0.1623	0.853
AC002553.2	0.1025	0.274	1.5296	0.4553	0.2656	0.2377	1.1272	1.4328	0.449	0.9078	0.4887	2.8835	0.9796	0.4895	0.7106	0.4094	0.4069	1.234	1.6744	0.3446	2.5092	0.5216	0.331	2.1449	1.3675	2.3252	0.8736	0.1594	1.3928	0.406	0.4802	0.5282	0.4772	2.7653	1.3521	1.3941	0.2363	0.6316	0.2421	2.0941	1.2186	1.4009	0.4056	0.8971	0.624	1.6415	0.5727	0.1593	0.6485
AC008115.3	0.3398	0.6607	1.1227	1.0066	0.5605	0.215	0.6081	4.4329	0.1805	1.8061	0.2678	3.3967	1.3659	1.0731	2.0198	1.152	0.3373	1.581	2.6804	0.3561	1.9906	3.1134	1.5681	1.1315	1.3564	3.0041	1.0729	0.2883	1.5595	0.408	0.1158	1.1146	0.5754	2.2376	2.0751	1.3509	0.7409	1.3475	1.0219	0.5503	0.8314	2.5338	0.5808	1.0818	1.2791	2.4741	0.4489	0.4162	0.7408
AL450326.1	3.4143	2.6846	1.3613	4.1976	1.3302	1.0612	1.0852	1.8228	2.3251	1.7791	1.9348	1.3524	1.6266	1.3954	2.3212	1.5058	2.0378	2.0379	1.9111	2.1867	0.8052	1.8855	1.2151	1.9684	2.3631	1.3599	1.6768	0.2546	1.271	0.8449	0.8784	1.5527	3.8002	0.7923	1.7934	1.6914	2.0792	0.8676	1.3182	0.304	1.7877	1.8303	1.656	1.3396	0.1631	2.8119	2.2947	2.0122	1.5905
GATA2-AS1	1.8565	1.5504	0.3334	2.192	0.7944	0.3995	0.7165	0.9795	1.9613	0.5999	1.144	0.3943	2.351	2.4134	0.7808	0.6531	0.933	2.1091	0.8092	1.5087	1.0533	0.5527	0.3502	2.6534	2.5583	1.2944	0.8848	0.5812	0.7633	1.6913	1.0833	0.9178	0.2408	1.2023	0.4692	0.3064	2.3805	0.465	1.9312	1.1318	0.4458	1.2503	5.9267	0.1752	0.4479	1.3528	2.8842	0.8532	1.1239
AC015802.3	0	0.2121	0.5793	0.9255	0.0771	0.2071	0.2067	0.6131	0.1449	0.4217	0.1806	1.0047	0.6755	0.1809	0.5306	0.1321	0.2067	1.2242	0.4359	0.0572	0.6135	0.6361	0.0824	0.8007	1.0503	1.7746	0.357	0.1234	0.4622	0.7074	0.1952	0.23	0.2771	0.0423	0.8209	0.4337	0.3294	0.1129	0.3281	1.4966	0.9125	0.4971	0.1766	0.1116	0.3986	0.4448	0.1663	0.2467	0.1387
AC010776.3	0	0	0	0	0	0	0	0	0.1168	0.0354	0	0	0	0	0	0	0	0.0401	0	0.0769	0.1031	0.0407	0	0	0	0	0	0	0	0	0	0	0	0	0	0.0389	0	0	0	0	0	0.1215	46.5824	0	0	0	0	0.0829	0.2664
AC104532.2	0.3743	0.4875	1.607	2.3456	0.5224	0.4342	0.8335	1.801	0.757	1.3008	0.3745	2.6924	1.6516	0.6752	1.0554	1.3294	0.2858	2.1672	2.2063	0.2766	2.1522	1.3191	0.7972	2.0233	2.2807	3.8454	0.9273	0.4778	0.8573	0.3803	0.2159	0.4823	0.6896	0.6952	0.4835	1.0073	0.5578	0.1911	0.8845	0.4526	1.2795	1.5307	0.3419	0.5402	0.4208	2.9826	0.6437	0.1791	0.748
ALG13-AS1	0.2609	0.62	0.5644	1.8035	0.3381	1.0088	0.8056	2.176	0.5928	1.6179	0.6033	2.4096	1.6629	0.6798	0.6893	0.695	0.3453	1.3092	2.5481	0.2507	0.8967	1.151	0.3211	2.8606	1.4227	3.1575	1.0435	1.3529	0.6755	0.3063	0.2445	0.1121	0.4629	1.7293	0.2086	0.6761	0.6419	0.9897	0.548	1.5494	1.1975	1.1889	0.1721	0.2175	0.8474	1.486	0.5833	0.0901	0.4055
AC242842.1	2.2765	0.5748	3.5949	0.9834	1.9667	1.4083	1.0104	2.4011	0.3695	0.8738	0.2303	0.9526	0.0907	1.2521	0.7517	1.4823	1.3181	0.495	1.9667	0.5103	1.6625	1.6222	0.4202	0.1985	0.4573	1.0823	1.126	1.81	3.1924	3.6415	1.4223	0.7333	0.6562	0.0539	1.7294	1.5485	0.91	0.6476	1.1057	2.2265	0.8549	2.5933	0.6007	1.2337	2.0793	1.0939	1.2298	0.3539	0.7835
C1RL-AS1	1.9565	1.1929	2.1673	3.8953	2.676	1.204	1.1569	5.2141	1.9702	1.5827	1.4912	6.2069	3.4088	2.9777	1.2875	3.0493	0.9834	4.2786	5.0427	0.532	2.446	4.55	3.7551	3.8924	2.4535	8.0613	2.752	3.0911	2.9288	2.5461	0.3208	2.3022	0.4999	0.9486	0.5775	2.1635	2.5468	1.2298	1.6461	5.4741	7.359	1.8726	0.1597	0.6648	1.2676	5.608	2.5632	1.4451	1.8167
AC116407.2	0.138	0.5448	1.7917	0.8325	0.6133	0.1372	0.7764	1.5383	0.4033	1.0656	0.3249	2.0318	1.2961	0.3425	0.7619	0.6654	0.4111	0.4156	0.8222	0.4357	1.7028	0.6826	0.455	1.0761	0.6282	2.557	0.4607	1.0226	1.7614	0.5904	0.4251	0.2287	0.2886	0.6162	0.5204	1.8205	0.4002	0.6545	0.4815	2.4179	0.9874	1.7074	0.1951	0.6906	0.5764	1.1582	0.3086	0.5519	0.4072
AC090559.1	4.2009	4.1303	1.119	2.7168	0.6074	1.0537	2.4321	3.862	2.9976	5.9458	1.2041	5.3203	1.4244	3.6432	3.6628	2.9439	2.3203	4.8428	3.371	6.4594	3.2885	7.6812	3.7755	3.5728	3.796	8.1928	4.1288	0.8401	2.5691	2.2112	1.4153	3.2209	2.4558	3.4269	1.6172	1.8218	3.0052	5.5639	2.3425	0.7458	4.4797	2.6982	1.7519	1.7658	3.1006	8.7248	3.9581	2.261	1.9464
AC074124.1	0.0452	0.927	1.5262	0.4019	0.5275	0	0.3666	1.7971	0.5725	0.0401	0.1569	0.1566	2.486	0.0393	0.224	0	0.2693	0.59	0	0.0869	0.6994	0	1.1687	3.2455	0.9345	3.3425	0.6854	0.2345	2.2832	0.7168	0.551	0.4662	1.0831	1.8627	6.6183	0.2637	0.5424	0.3431	0.1069	0.3791	0.3114	0.4122	0	1.3575	0.8812	1.6903	0.5561	0.7969	0.1808
AP000873.2	0.2531	0.3051	0.8694	0.9591	0.1929	0.3453	0.2068	1.0187	0.2271	0.3736	0.2538	1.4005	1.1206	0.4266	0.3244	0.3569	0.2906	0.9361	0.8051	0.1096	0.6458	0.591	0.4671	0.6565	0.7775	1.5569	0.4324	0.211	0.5909	0.3801	0.279	0.2557	0.2575	0.6836	0.2024	0.7281	0.2426	0.5176	0.8363	0.8839	1.0652	0.3994	0.6922	0.3661	0.3142	1.1286	0.2274	0.3034	0.4925
AP001767.3	0.1501	0.4012	1.2175	0.8892	0.1459	0.2611	0.0869	1.5462	0.1096	0.6647	0.1952	1.6243	1.3003	0.554	0.5204	0.2332	0.3352	1.3555	1.1416	0.036	0.2901	0.382	0.7965	1.2902	1.066	2.1893	0.8056	0	0.7286	0.3304	0.2813	0.967	0.3994	0.8526	0.225	0.4375	0.2423	0.4626	0.6206	0.3932	1.5264	0.228	0.1485	0.5631	0.5026	0.8815	0.4613	0.2722	0.5749
AL133367.1	0.2129	0.2864	0.493	0.5162	0.6599	1.0167	0.261	1.1826	0.1057	0.4178	0.2606	1.0227	2.0551	0.3045	0.4755	0.2854	0.232	0.6535	1.6322	0.2446	0.5917	0.5779	0.2504	0.7676	0.7259	3.0904	0.543	0.2164	1.3778	0.4043	0.4029	0.5271	0.6053	0.0711	0.4106	0.5517	0.3273	0.186	0.6838	0.888	1.0371	0.5009	0.8715	0.8666	0.4626	0.8068	0.3826	0.3202	0.5478
FGD5-AS1	23.876	25.2264	17.7012	21.6695	17.2348	19.622	17.4652	17.9974	20.4659	24.4354	20.4562	19.266	23.1952	19.5765	19.8148	15.9249	21.6275	28.4372	22.3428	25.1148	13.4602	27.3658	14.3605	24.7611	24.4164	17.5894	23.0637	17.6563	13.9751	14.4388	32.5182	24.7532	35.8086	33.4757	18.085	11.6885	28.4812	19.2356	17.9377	13.5997	20.9225	27.6665	43.4343	19.6495	11.7316	23.2681	22.9664	17.4147	20.1475
AC092718.4	3.5294	2.1953	2.7362	4.0697	4.2973	2.6925	7.1035	1.621	2.2835	5.5393	2.1153	7.7724	1.7832	1.9954	1.8068	3.9749	4.4435	1.4262	2.6157	3.2768	6.8988	3.1106	3.5851	1.7883	2.1005	3.8083	2.1837	16.0652	2.1156	5.4645	1.5317	2.5638	1.4181	3.7342	7.1031	1.9105	2.207	1.8643	0.9514	13.0812	1.7641	9.2823	8.2732	16.1748	6.1732	1.7706	2.727	2.0868	2.0196
SNHG17	0.908	0.8986	1.3255	1.3161	1.3383	0.6738	1.405	1.3933	0.7207	2.0291	1.1839	2.2862	1.7928	0.583	1.3101	0.8647	0.6293	1.3804	1.5452	0.7331	1.928	1.7084	1.067	1.0572	1.7696	1.9565	0.8686	2.9586	1.4427	0.6631	0.8899	0.6561	0.561	0.1976	3.804	0.7541	1.2134	1.352	0.6383	7.5004	0.9623	4	0.86	1.4333	0.7057	1.184	0.9699	0.5857	1.4905
AC005104.1	0.2686	0.4787	1.6933	3.5804	0.2486	0.9791	0.933	2.3153	0.3736	1.8354	0.9315	5.8468	1.5131	0.933	1.4824	0.5451	0.3809	1.9253	1.9024	0.1474	2.9669	2.2265	0.3187	2.0078	3.2704	4.7761	1.2115	0.5969	0.7947	0.946	0.0719	0.8405	0.5615	0.654	0.7824	1.0813	0.7433	0.8733	0.3022	1.1661	1.681	1.0491	0.2658	1.7276	1.215	2.1307	0.772	0.1591	0.8946
OIP5-AS1	12.8916	13.6145	10.6649	10.9672	8.815	6.982	6.333	12.4763	13.3885	9.6781	11.0242	10.0663	7.772	10.9272	9.593	7.9041	11.2721	12.6924	10.8289	9.4302	9.758	10.189	15.2767	14.0752	11.1977	8.669	11.4056	5.6721	8.1679	8.6304	17.1195	10.424	14.6693	37.1125	7.4852	12.4701	13.1603	14.9481	12.4701	5.4483	18.475	7.401	11.4432	6.253	6.8532	13.5362	9.1349	10.5403	12.5638
AC156455.1	3.844	1.7417	0.2284	0.9878	1.7165	3.5884	2.0485	3.0331	0.929	5.1363	0.9396	1.4916	2.2248	0.2011	2.5325	2.862	2.7122	0.7436	6.085	0.6496	1.3727	6.3742	1.1455	1.2186	1.547	3.2186	0.6083	7.7423	1.0311	0.4486	0.2431	2.0528	0.1725	0.3947	3.0665	5.4996	0.564	1.6777	2.1667	8.9688	2.1391	4.7975	0.055	4.0893	2.1997	0.91	1.2217	0.5856	2.1471
AL606834.2	0.3077	1.1274	1.0207	0.8863	0.4874	0.5156	1.7816	0.5787	1.1321	1.6356	1.3934	2.0131	1.1849	0.8315	1.2872	0.7286	1.5951	1.1667	0.7706	1.8724	1.2338	1.1487	0.8836	0.9968	1.2953	1.1527	0.6261	1.0638	0.3098	1.1441	0.5448	0.8812	1.3193	4.1278	1.0254	0.5316	0.7886	0.5188	1.0772	0.645	0.6634	1.5061	0.1692	0.7698	2.207	0.8033	0.6879	0.3898	0.7061
AC116351.1	0.5407	0.0434	0.0632	1.6845	1.0541	0.4068	0.4173	1.7455	1.2758	0.1683	0.1056	2.1549	0.1397	0.5541	1.3414	2.4175	0.4496	0.826	2.6564	1.24	1.1801	0.3669	3.0792	2.1372	1.0022	0.0695	1.4363	0.2879	0.4981	0.1501	0.1461	0.364	1.4192	1.9162	0.0818	1.4105	2.4084	0.7298	4.4998	0.4747	5.5968	0.9026	10.535	0.1523	3.4048	0.5929	0.0925	0.1615	1.3464
GAS6-DT	0.6922	1.0306	0.2739	0.9628	0.3282	0.3819	0.4692	0.6461	1.4632	0.4262	0.6807	0.4605	2.2597	0.3299	0.3847	0.1874	0.3268	1.0166	0.1807	2.1573	0.272	0.2148	0.2571	1.1927	1.4318	0.3831	0.4957	0.1488	0.295	0.8177	1.0839	1.8383	0.438	0.6954	0.4253	0.1477	1.2616	0.0801	1.2766	0.2565	0.3434	0.8719	5.0785	0.1795	0.2673	0.595	0.8209	0.595	0.1631
AGBL5-IT1	0.4503	0.9362	1.1688	2.3341	0.5835	0.2321	0.6372	1.1413	0.8282	1.4624	1.1278	3.032	1.1957	0.6952	0.1982	0.6663	0.1986	0.8535	0.7329	0.769	1.096	1.0695	0.2309	1.3089	1.0768	1.4271	0.9793	0.7782	1.4895	2.4669	0.8908	0.7736	0.3328	0.1421	0.6601	0.3889	0.7384	0.2372	0.3546	2.5689	0.6262	0.8359	0.693	0.5006	1.4622	1.0685	1.0065	0.7259	0.7665
AL831711.1	1.1326	1.0359	1.5088	0.4635	0.927	0.968	0.5177	1.5354	0.3773	0.8185	0.982	1.4193	0.9261	0.4918	1.8012	0.8204	0.858	0.6281	1.9816	0.6872	1.7285	1.3047	0.5502	1.5151	0.7698	2.0483	1.2422	0.9582	1.2732	0.6561	1.257	0.6529	0.6345	0.8043	0.5005	0.6662	0.9624	1.0741	1.1973	0.6247	0.3731	0.8602	0.5898	0.9319	0.9438	0.7002	0.8995	1.4829	1.7869
AL035587.1	1.1269	1.3288	0.783	1.5173	0.708	0.4093	1.1203	1.4993	1.0419	1.22	1.0955	2.0498	0.8161	0.949	1.0599	0.859	0.7118	1.7591	0.7311	1.3559	1.2175	1.599	0.9244	1.4124	1.6365	1.712	0.6828	0.602	0.663	0.882	0.832	0.6747	0.7723	0.4041	0.6144	0.553	1.323	0.7232	0.5917	1.0139	1.2752	1.6078	0.1126	0.8114	0.4436	2.0299	1.3613	0.6725	0.743
AC138207.5	3.2344	5.1734	1.6684	5.6197	3.5465	1.5872	9.6507	4.3025	4.6839	9.5135	3.9189	10.5908	3.2208	4.7175	6.86	5.7067	1.9344	6.5331	3.5979	5.8161	5.8248	6.2053	5.7021	6.9433	5.712	9.624	4.3989	4.7733	6.4412	6.4262	2.0596	5.5034	3.7515	5.0648	2.9843	2.9012	5.3937	3.1064	2.0249	2.6072	6.0209	6.6762	0.5334	3.8895	6.3629	9.2103	5.7935	3.2234	3.5079
AC007743.1	0.9239	1.2384	0.1915	1.4949	1.0765	0.7834	0.2697	1.5711	0.9072	0.3507	2.0026	0.3294	1.823	0.7349	0.8691	0.4481	0.6935	2.049	2.0646	0.6265	0.4302	0.3715	0.3153	2.4897	2.5533	1.1627	1.0687	0.3945	0.5879	0.6153	0.7203	0.8003	0.4183	0.8215	0.2188	0.2188	0.9991	0.3092	1.8772	0.2522	2.1209	0.3302	0.3034	0.2039	0.1371	0.7296	2.0262	1.6013	0.7188
AC021078.1	0.3947	0.5233	1.2566	3.5806	0.682	1.6742	1.544	4.3484	0.7611	1.7153	0.882	8.1715	3.3324	1.6748	1.8676	1.5676	1.2436	2.4792	3.6071	0.7396	1.7412	1.8552	1.3539	2.0024	2.4161	4.8329	1.5935	1.2708	0.8033	0.9545	0.4288	0.9363	1.0085	3.4084	2.0659	2.1297	0.7826	2.2887	0.9435	3.7414	1.9752	1.6466	1.7274	2.1786	1.0667	2.8437	0.8144	0.4213	1.1015
AC108134.3	0.2156	0.491	0.7151	1.6616	0.3518	0.2408	0.7211	1.6335	0.4821	1.0822	0.4639	2.3297	2.0896	0.5617	1.0283	0.5601	0.1189	1.5545	0.8278	0.6597	1.2348	0.9429	0.3832	2.4174	1.863	3.9342	0.7916	0.2733	1.8088	0.921	0.1571	0.5144	0.2231	0.465	0.8045	0.4811	1.2228	0.3634	0.4276	1.4392	0.7496	1.6616	0.0632	0.4993	1.0405	2.251	1.1959	0.1986	0.4734
AC015871.3	0.7276	1.3235	4.5368	4.5495	1.3609	1.2006	0.9901	3.4112	1.2782	3.7409	1.9056	7.0138	2.0437	1.5504	1.7685	0.6061	0.9158	2.74	2.2314	0.7927	2.32	2.6191	0.8446	2.5176	1.9632	4.5906	1.5062	0.5756	1.8643	1.5257	0.6397	1.3241	2.0358	2.1839	1.1787	3.8195	0.9065	0.7398	0.9334	2.5311	3.3425	1.5951	4.505	0.985	1.2972	2.9157	0.9558	0.6297	1.464
AC012368.1	0.6558	0.317	0.3195	1.5965	0.4187	0.1941	0.2806	0.7217	0.3633	0.6286	0.2318	2.1795	0.3516	0.3173	0.2229	0.2425	0.4467	0.9534	0.2124	0.3104	1.0136	0.4385	0.4118	0.8122	0.4835	0.8478	0.323	0.1576	0.8862	0.569	0.2325	0.399	0.3249	0.2595	0.3276	0.7961	0.3424	0.1331	0.1696	0.268	0.3382	0.6718	0.019	0.7937	0.7916	1.4971	0.2472	0.4365	0.4163
AC127502.2	1.0027	0.8936	4.1478	2.4735	0.8507	1.4141	2.0381	3.8009	0.4425	4.8182	1.3635	2.2734	1.1379	1.0024	2.3797	1.1145	0.895	1.4044	3.6336	0.998	4.5089	3.2533	2.2103	2.8095	3.3848	2.7312	1.3301	2.1396	1.4474	1.3276	0.8045	0.9295	0.8542	3.0224	0.1471	1.7735	1.5972	0.6704	0.9432	7.1892	3.3275	3.1556	0.8137	2.9412	2.5653	3.5744	1.3143	0.6729	1.8068
KLF3-AS1	0.1393	0.3583	0.6344	0.8757	0.5721	0.2499	0.1491	1.6804	0.1331	0.0931	0.3554	1.5675	1.7208	0.4541	0.2629	0.2916	0.24	0.7015	1.2288	0.2954	0.8771	0.4441	0.5602	1.1589	0.7466	1.4583	0.3916	0.6813	1.7314	0.4003	0.6625	0.5316	0.3776	1.3025	0.2553	0.3779	0.543	0.1819	0.623	0.3883	0.4605	0.7224	0.4888	0.2531	0.0832	0.9962	0.4053	0.2887	0.9417
AC003102.1	0.0843	0.2704	0.5142	1.3858	0.3059	0.1955	0.9858	0.918	0.2216	1.1574	0.2046	2.204	0.7756	0.4758	0.5177	0.2545	0.1255	1.0997	0.7409	0.3239	1.3796	1.1928	0.3267	1.1153	1.3498	2.9509	0.5642	0.4283	0.8511	0.5789	0.5451	0.315	0.4037	0.1676	1.0414	0.77	0.381	0.2638	0.2257	2.862	1.4455	2.3302	0.3837	0.6009	0.6159	1.3772	0.4711	0.1223	0.2021
AC060766.4	1.895	2.8426	1.3117	4.3737	2.1282	1.6485	3.8032	1.5804	2.1835	2.5179	1.7251	4.8945	2.4908	2.2491	2.3152	2.1312	2.2884	1.9967	0.7829	2.9734	2.6049	1.5111	2.3026	3.3996	4.1873	2.8255	1.2963	8.1554	3.2297	3.1146	1.6575	3.6219	2.5211	4.9341	3.0685	1.0128	1.8064	1.767	1.2188	2.5484	1.7394	2.0148	0.0625	1.6195	5.1924	3.0353	3.6712	1.604	1.136
AC002128.1	0.0835	0.2529	0.39	1.3598	0.0865	0.1549	0.3093	0.8967	0.065	0.3845	0.1447	1.8643	0.9974	0.2754	0.3142	0.2371	0.0828	1.1894	0.7148	0.2085	1.2907	0.7477	0.3851	0.6863	0.5892	1.9696	0.3795	0.4155	0.7563	0.2646	0.0782	0.1936	0.8661	0.0948	0.7408	0.584	0.2156	0.2691	0.2498	1.0321	1.1492	0.6085	0.8589	0.3549	0.4269	1.533	0.2239	0.1557	0.3669
AL136295.7	0.8056	2.0529	1.9628	2.9411	1.9047	0.6721	2.0128	2.5064	1.1698	2.7292	1.6665	4.8578	3.3271	1.4361	2.2541	0.9035	1.1924	2.6664	2.15	1.0183	4.262	1.9279	0.913	2.8947	2.5674	5.2776	1.9098	1.0699	4.9579	3.7334	1.7484	2.2035	1.1846	1.0438	1.6105	1.9914	1.6688	0.8979	1.3914	6.1315	2.2113	4.0787	2.587	1.1312	2.9432	2.4299	1.6745	1.5527	1.7981
AC008972.2	0.8926	0.8566	0.6684	1.3984	0.4449	1.3141	1.9876	1.1116	1.0364	1.703	0.8335	1.1592	1.4769	1.1628	2.1086	1.2498	0.9541	1.4125	1.8956	3.1333	0.9291	2.2717	1.7743	1.4371	2.1577	1.9586	1.5609	0.8189	1.1555	0.9976	1.1583	1.1502	0.9592	0.9264	0.7412	0.6339	1.4252	1.8882	1.8928	0.6476	1.2462	2.0858	0.7473	1.8463	1.7978	1.2465	0.9593	1.2098	0.8461
ZNF32-AS2	0.1124	0.4509	0.6081	1.2352	0.1457	0.1739	0.4557	0.8964	0.1277	0.7968	0.1462	1.9794	1.0525	0.3092	0.6126	0.599	0.186	1.354	1.6471	0.27	0.7004	1.0683	0.3805	1.3728	1.1455	2.8915	0.6863	0.2332	0.9703	0.4785	0.2108	0.3864	0.4239	0.7186	0.4046	0.7284	0.5186	0.4443	0.1181	0.9819	0.8796	0.6262	0.1113	0.9141	0.7075	1.7811	0.2932	0.2331	0.6241
AC120053.1	1.4287	2.5258	3.26	2.5427	1.284	1.4166	1.8944	2.9674	1.6829	1.9391	3.0568	6.1846	4.2956	1.761	3.2187	2.271	1.4181	2.798	2.7783	2.5236	5.2265	2.3927	2.0203	4.0651	3.0155	6.9914	1.877	5.9265	5.8762	4.5653	2.03	3.2067	2.0541	8.2472	2.6811	2.4184	2.0832	1.5515	1.6334	7.0269	2.9276	3.255	1.2768	2.6802	3.9007	3.5188	2.3438	2.7944	3.4382
AC005911.1	0.0372	0.232	0.2896	0.303	0.2892	0.1726	0.3876	0.1916	0.3259	0.2636	0.8707	0.4508	0.2222	0.3876	0.0737	0.3302	0.3692	0.2239	0.2515	0.1787	0.8148	0.3786	0.1716	0.3614	0.2562	0.5305	0.2114	0.1543	0.5296	0.5567	0.3834	0.7668	0.6928	0.3169	0.2231	0.2891	0.2402	0.1763	0.2636	1.3251	0.2793	0.6214	0.5888	0.3721	0.9512	0.1191	0.2079	0.6939	0.2973
AL355488.1	0.3332	0.6151	3.3057	2.4635	0.6632	0.6833	1.2885	3.2843	0.5215	1.5181	0.4386	7.6818	2.0622	1.3333	1.8452	0.8401	0.6261	2.1677	2.6755	0.4173	4.3866	1.8355	1.0435	1.6681	2.0083	7.3146	1.2738	1.2404	2.1337	0.6655	0.4183	0.9048	1.6072	3.3976	1.656	2.3883	0.4996	1.0552	0.3562	4.8641	1.9814	3.5341	0.1884	3.3937	0.8624	2.6944	0.705	0.3577	1.0742
AD000090.1	0.103	0.2142	6.5057	0.2797	2.0465	4.8183	0.3975	0.5558	2.3736	4.5617	0.5953	8.5307	0.1231	0.5963	0.2041	2.1643	2.1127	0.4479	0.1547	0.5937	23.2279	0.3495	0.2535	0.8726	0.0296	0.1335	0.6504	6.9071	0.4	0.393	0.9009	0.0885	0.6851	0.0488	0.7824	6.4388	0.095	1.0092	0.2704	14.8225	1.0958	0.8865	0.6114	6.9129	2.3414	0.2566	0.1919	0.2847	0.1601
TBX2-AS1	1.1391	1.7294	1.3872	3.3535	2.8429	1.2234	2.0517	3.1252	1.3831	2.1675	1.5729	1.8385	5.1254	1.893	1.3792	0.6118	0.8515	4.7276	1.0617	1.324	1.8667	0.587	0.61	3.1852	3.1115	5.4884	0.8525	1.5021	2.2573	3.5415	1.5024	3.3523	0.8232	0.1398	0.3036	1.0113	2.1405	0.4801	1.7278	5.8653	1.4698	2.6486	1.308	0.2814	0.7878	2.628	3.9139	1.443	0.3466
AC138696.2	1.9013	0.61	0.691	0.2253	2.9567	1.4114	1.8493	0.7275	1.4071	2.2905	1.2529	1.2511	2.0903	0.8586	0.3767	1.4856	0.9059	0.7632	1.1141	1.0229	0.6861	1.471	0.9125	0.5685	0.4583	1.2819	0.7684	2.6027	2.6581	2.9465	1.0691	0.98	1.0118	0.216	0.2737	1.6998	0.7717	0.6491	1.6772	6.9337	1.9039	3.2345	0.5268	0.7609	3.4269	0.7309	0.9351	1.1036	0.9119
AL139349.1	0.1764	0.2095	1.1063	2.0026	0.3809	0.4773	1.4975	2.5306	0.1717	1.38	0.051	4.9115	2.7396	0.4339	0.99	0.4437	0.2917	0.8849	6.3923	0.2541	1.894	2.7528	0.651	2.7025	1.4171	3.5062	0.9651	1.4936	1.0653	0.3106	0.1102	0.1515	0.4693	0.0417	0.9167	1.1996	0.3796	0.5017	0.1852	4.9591	2.9433	2.7233	0.698	1.0661	0.5369	2.7935	0.3942	0.2742	0.1566
AL049552.1	0.147	0.681	1.4115	1.8067	0.1143	0.2386	0.3744	1.4708	0.2576	1.5101	0.1274	3.2064	0.9835	0.2042	0.4076	0.3393	0.175	0.8554	1.1592	0.2824	0.8333	0.5087	0.3526	1.2304	1.2906	2.7059	0.4454	0.6401	0.5707	0.3623	0.1653	0.1894	0.5084	2.1708	0.3526	0.7426	0.3254	0.2509	0.1389	1.4477	0.883	0.5357	0.0872	0.4779	0.358	1.538	0.3614	0.0914	0.372
AC008736.1	1.0451	0.7716	0.5426	1.9017	0.3482	0.4849	1.3138	0.8349	0.9013	2.3011	0.5437	0.7755	0.999	0.8298	0.9465	1.087	0.5631	0.9289	0.471	1.6924	1.1929	1.0335	1.0747	0.8705	1.1311	1.5486	0.773	1.9508	1.0436	0.9991	0.9234	0.6541	1.2315	0.3393	1.6475	0.7834	1.0742	0.6229	0.3528	2.6596	2.3172	1.9955	3.8702	0.5975	1.6363	0.9247	1.4684	0.619	0.4773
TMEM246-AS1	0.6919	0.0649	2.7649	0.5528	0.5073	0.0211	0.0316	2.4183	0.195	0.0726	1.0813	0.0315	0.9682	0.2767	0.0541	0.4122	0.2259	0.6578	0.1128	0.2536	1.4078	0.0185	0.5965	0.2518	0.1567	1.44	0.4944	0.6137	1.9561	0.9379	0.1109	2.4868	0.0969	0.5042	0	0.1238	0.5627	0.1122	0.4732	0.0668	3.0368	0.083	0.009	0.0228	0.5765	0.6319	0.4986	3.8497	0.473
LINC00526	1.3749	1.7169	3.9329	1.7416	3.0124	0.7869	0.9845	1.8571	1.8408	1.3781	1.9763	1.0729	3.2102	2.0895	1.1649	2.0479	1.4095	2.8593	3.2921	1.1123	1.4105	2.5782	1.1603	1.6904	1.2538	1.595	1.1823	1.7447	3.2316	1.6248	1.6784	2.6574	3.3455	1.1819	0.6727	1.4503	1.7189	0.9778	1.0045	1.3649	1.3983	0.9205	0.5817	0.5656	0.8923	1.9318	1.6682	0.9094	1.8557
AP000695.2	0.3743	0.9238	0.5606	0.1173	0.3172	1.2023	1.6837	1.4938	0.1682	1.4156	0.2372	0.2244	0.1892	0.1	3.3374	0.9971	0.7002	0.3612	3.3419	0.9405	0.7236	2.4769	0.4783	0.5596	1.7229	0.4667	1.7818	7.092	0.41	0.2916	0.8635	0.538	0.249	0.184	1.5542	1.6788	0.1992	1.1059	0.3742	1.6143	0.2973	0.8528	0.2564	0.2521	1.6657	0.5227	0.8368	0.6864	0.4795
AP003068.2	0.8901	1.5527	1.5609	0.6241	1.8775	1.2631	0.9758	0.7317	1.1711	0.4278	1.5271	0.6313	0.7468	0.5921	0.4503	1.1519	0.9681	1.2639	1.2058	0.4912	1.1105	0.7326	0.7166	0.5734	0.7826	1.8908	0.7295	0.8249	1.949	0.8338	2.3517	1.4154	1.6504	2.3267	0.2158	1.095	0.1223	1.1225	1.0367	1.2206	0.5452	0.3883	2.9608	0.8053	0.5881	0.8393	1.3759	1.1974	0.9525
AC025766.1	0.0829	0.1109	2.3143	0.9213	0	0.5291	0.2401	1.0985	0.0808	0.8448	0.1079	1.3642	1.0406	0.3601	0.534	0.4418	0.1235	0.7074	1.1214	0.0797	0.4275	0.9709	0.7654	0.31	0.7854	3.2259	0.1571	0.129	0.1074	0.3286	0.1554	0.2672	0.1655	0.9423	0.2487	0.3224	0.153	0.3146	0.7838	0.8256	1.09	0.5668	0.1231	0.1037	0.303	0.9742	0.3708	0.1719	0.1933
LHFPL3-AS2	10.7687	3.2136	6.8679	2.8081	6.9218	0.0994	0.3473	3.7152	6.3556	0.9362	11.6957	2.6647	4.3007	5.3396	0.4174	2.5045	1.7082	8.929	0.1448	1.2211	3.3498	0.2181	0.4613	3.3362	2.164	7.1386	1.5106	0.2074	4.3538	3.8293	0.9905	5.714	7.097	5.355	15.3923	0.4857	4.6706	1.185	2.0247	0.0224	0.067	0.8894	0.0353	0.0268	0.3826	7.8467	4.0547	4.7813	8.2671
LINC01871	0.8375	0.8707	6.2505	1.2922	3.7082	2.1048	9.051	2.6193	1.1554	8.8409	1.3313	4.1694	1.5846	5.2127	4.0101	6.5687	9.6984	2.1012	3.775	3.3525	4.5871	3.4814	2.3188	1.1478	1.5022	5.1581	1.3221	1.0133	2.0779	0.9218	0.7195	2.2483	0.2786	0.6939	8.7065	2.2381	1.674	2.2502	2.3087	5.4122	1.3541	6.5726	0.7596	8.5542	6.5448	0.6708	0.9361	1.3021	1.0693
AC016405.3	0.4141	1.2302	0.5887	0.8325	1.5844	0	2.0322	2.7427	1.3826	1.4674	1.4705	0.239	0.707	0.274	0.6056	0.6479	4.5216	0.6333	0.8222	0.2652	2.6685	1.8269	0.819	2.0638	0.9847	5.0117	0.8468	1.7384	5.3608	0.2778	0.1479	1.0927	0.3936	0.056	1.0881	9.7543	0.4002	0.3366	0.963	8.597	2.9992	3.3848	0.0195	34.702	1.8012	0.5686	0.6172	3.0455	0.4466
AC013403.2	0.3533	0.3149	0.5962	1.57	0.4121	0.2459	0.2864	0.676	0.4129	0.626	0.6433	1.9884	0.5067	0.5216	0.21	0.3765	0.2806	0.5319	0.3583	0.3734	0.5919	0.5036	0.3587	1.1357	0.6996	1.3286	0.4908	0.6596	1.1434	0.9645	0.5298	0.4553	0.3291	0.9033	0.2967	0.5494	0.7497	0.201	0.3061	1.481	0.5749	1.288	0.2797	0.3977	0.6454	1.3206	0.4344	0.293	0.659
AC084117.1	0.2513	0.3359	2.3643	1.256	0.6512	0.51	4.6548	2.9583	0.1835	2.7821	0.2723	4.3507	1.1259	0.6546	3.6091	0.725	1.0599	1.1346	4.53	0.4224	2.5094	1.5347	0.6957	1.3617	1.6764	3.5835	1.5866	1.1725	2.4393	2.0464	0.1766	0.6475	0.8357	0.7137	2.3357	3.4793	1.5645	1.6083	1.0389	14.8763	0.629	2.2898	0.4351	1.6497	3.9014	2.4818	0.2106	0.2604	1.59
AC079684.1	0	0.1729	0.5541	0.6036	0.1509	0.5402	0.6291	0.7996	0.189	0.5501	0.2355	1.2768	0.5101	0.3707	0.7305	0.2068	0.1541	1.0126	0.5685	0.1491	0.7502	1.3828	0.2507	0.8413	0.6682	0.7045	0.2941	0.3622	0.9043	0.786	0.291	0.4501	0.1033	0.4961	1.0707	0.528	0.2148	0.368	0.3974	2.9689	0.8501	2.7705	0.4608	0.7281	0.6617	0.4144	0.347	0.1609	0.4653
MAGI2-AS3	0.721	1.0811	2.0177	2.4416	0.5908	0.5907	0.8337	0.5993	0.6974	0.7612	0.8889	1.4078	1.2103	1.6499	1.8716	0.8561	0.8027	1.7428	1.4615	2.5342	0.9943	0.9534	0.8353	1.7666	1.7407	1.0437	1.947	1.443	1.095	1.1438	1.5954	0.7152	2.1812	5.4654	1.3041	0.5802	2.262	0.2252	0.996	1.2862	1.0839	1.4761	1.8354	0.6202	0.7666	1.3952	1.4998	0.8165	0.6162
AL359513.1	0.7308	0.3256	0.5533	0.6088	0.3946	0.2119	0.3878	0.2241	0.593	0.6204	0.8976	0.8699	0.2911	0.476	0.3016	0.4596	0.3929	0.4278	0.1372	0.2048	1.962	0.5889	0.3091	0.1138	0.4719	1.0659	0.1346	0.4421	0.4336	0.8043	0.2854	0.3139	0.5266	0.3027	0.6939	1.1835	0.3932	0.231	0.4077	0.4148	0.5907	0.4625	2.139	1.3709	0.4821	1.0405	0.1361	0.5049	0.5679
AP003717.1	0.3483	1.1239	0.0468	0.4003	0.1401	0.5851	0.306	1.9003	0.0117	0.4894	0.0417	1.1439	0.6459	0.0417	1.5349	0.3413	0.5126	0.0362	1.0828	0.2308	0.1857	0.269	1.5741	2.1459	1.6545	1.8377	0.0152	0.847	1.0417	0.1904	0.1914	0.1702	0.1758	0.3412	0.389	1.6691	0.0332	0.3531	1.646	0.2517	0.3834	0.1095	0.0475	0.3305	1.7114	3.9377	0.0269	0.0373	0.008
AC009159.3	1.8563	1.7106	4.1889	3.9523	3.991	0.7585	2.6379	6.2401	2.7935	2.6534	5.7795	12.291	11.3431	3.1693	3.0718	1.8168	2.0519	6.0542	3.2802	0.9524	2.8	2.2118	1.4212	4.0051	2.3972	9.7368	2.8238	2.4063	9.83	2.5261	0.5931	3.0171	3.8449	1.5279	0.6073	6.9489	1.4011	1.8803	1.4122	16.6673	7.9344	3.8448	3.3812	8.4158	2.3634	4.1673	1.7919	3.2795	6.1263
AL589745.1	0.99	0.1047	1.8232	0.4509	0.9133	0.0862	0.0638	0.9367	1.0527	0.2867	0.2328	0.359	0.4956	0.3914	0.1971	1.177	0.4925	0.3945	0.4943	0.0967	1.2388	0.1342	5.9489	0.4766	0.2951	0.7988	1.1913	0.2163	1.688	0.553	0.0831	0.4633	0.3317	1.2461	0.1179	1.0739	1.1742	0.2523	0.455	0.1482	0.3241	0.3859	0.0071	0.021	0.3883	1.8456	0.8601	0.7056	0.3321
LINC01550	1.0378	0.7193	1.3151	0.4924	1.3829	0.9191	0.7443	1.2673	0.516	0.4129	1.0976	0.5438	1.9613	0.5859	0.6173	1.2351	0.75	1.3664	1.4569	0.6858	0.547	1.3137	1.2476	1.2489	0.8702	1.6605	1.1464	0.4554	2.0896	1.9355	0.5702	1.6217	0.7507	0.7909	0.1354	0.4935	0.9981	0.8026	1.9284	0.3908	0.6188	0.4882	0.0097	0.7088	0.8754	1.0453	0.8775	1.5257	1.2894
AC108449.2	3.7791	4.4081	0.9172	4.5507	2.7074	0.2851	0.7115	5.6975	2.4533	2.4767	2.1045	4.4423	4.8096	3.3353	2.2523	1.6095	2.5922	6.7523	3.566	1.5644	1.4254	2.2832	3.3459	9.6461	6.1367	4.3422	5.4904	0.7647	1.4715	1.001	1.7852	3.4047	3.0658	6.9382	1.6953	1.8511	7.3692	2.4182	5.3963	0.4508	4.788	1.4467	1.7632	2.4977	0.6361	8.1039	5.5289	2.4839	3.0085
AC087500.2	0.1703	0.607	0.5304	0.5801	0.3531	0.3555	0.7492	1.6039	0.1658	0.5128	0.4429	1.946	0.8139	0.5324	0.2699	0.2419	0.1352	0.8544	0.921	0.0982	1.2728	0.416	0.2829	1.0437	0.733	2.4728	0.5806	0.8123	0.4849	1.3194	0.4468	0.2633	0.0906	0.2902	0.1634	1.2245	0.1885	0.4521	0.3755	1.4989	0.4689	1.6035	0.1348	0.2556	1.0369	1.3092	0.3426	0.7412	0.363
AF131215.5	1.1021	1.6836	0.8968	1.3538	0.7821	0.558	1.114	1.416	0.1618	1.5728	0.3488	2.552	0.6585	2.8941	0.9011	1.2814	1.2068	0.6144	0.6801	0.731	0.6087	0.7925	1.8808	1.8503	0.5572	1.066	0.5081	1.025	0.4076	0.3004	1.582	1.0707	0.8495	1.6273	0.7764	1.2664	0.9521	2.1316	0.4409	0.3483	2.2389	0.4251	1.2808	2.2206	1.8215	3.6894	0.831	1.2692	0.3204
MIR222HG	0.0792	0.3419	0.1107	0.3653	0.2131	0.219	1.0788	0.3451	0.0296	0.5125	0.0528	0.638	0.3202	0.1163	0.7842	0.4109	0.2901	0.3728	1.6332	0.3393	1.2086	0.5145	0.163	0.6327	0.519	1.0975	0.2653	0.4358	0.2286	0.4933	0.3082	0.3217	0.5185	0.2422	0.4383	0.2249	0.2247	0.7623	0.1727	2.8781	1.433	0.4995	2.4523	0.2818	1.2163	0.5853	0.0749	0.0379	0.2028
AL136295.6	0.2577	1.2633	1.2378	1.0307	1.169	0.6278	1.0445	1.6501	0.8282	1.3471	0.8492	3.1465	1.5092	0.6939	1.3533	0.5721	0.4349	1.7847	1.0456	0.6933	2.2919	1.0233	0.5233	1.2716	1.4867	3.8432	1.0579	1.4434	2.5023	1.7702	1.4976	0.6974	0.7887	0.5857	0.742	1.0019	0.4755	0.4644	0.7917	3.1332	0.8227	2.5838	1.9637	0.4513	1.0359	1.3211	0.749	0.6946	0.8756
LINC01532	0.774	0.0307	0.5123	0.0454	0.0546	0.1733	0.173	0.2002	0.2649	0.5397	0.1495	0.073	0.2244	0.1364	0.0607	0.2211	0.1255	0.2346	0.0777	0.1657	0.2321	0.0234	0.4633	0.1976	0.0825	0.6012	0.15	0.0318	0.0992	0.0776	0.0431	0.158	3.1404	0.1306	0.0643	0.0707	0.198	0.0654	0.4557	0.0683	0.7195	0.1222	3.9923	0	0.4667	0.2742	0.1756	0.1946	0.3446
NNT-AS1	2.488	2.453	3.4057	2.8079	3.1424	0.8728	1.1467	2.6454	3.0302	3.1221	2.3761	2.7299	2.2305	2.0743	1.9405	2.5906	2.19	2.7793	4.8878	2.6863	1.6298	1.7742	2.2559	3.433	2.2946	2.1464	2.739	1.8628	3.0321	2.1758	4.4473	2.8744	5.4416	7.5843	2.1255	3.7693	2.1743	2.2189	2.818	2.2918	5.071	2.4407	12.3808	0.3279	1.8535	1.7859	2.0674	3.4341	3.4795
AP000692.1	0.0569	0.2282	1.0341	0.7165	0.1844	0.132	0.3954	1.9893	0.1108	0.7058	0.1234	2.2912	0.9181	0.5437	0.8739	0.3537	0.226	1.4278	0.513	0.164	0.7334	0.8401	0.2626	0.6169	1.3964	1.5496	0.3953	0.7968	0.2578	0.3508	0.1333	0.1833	0.3407	0.3233	0.2731	0.553	0.0788	0.5397	0.2465	0.8051	0.4809	0.5187	0.3097	0.4271	0.4505	1.5194	0.0954	0.059	0.1895
LINC01943	0.161	0.5533	1.0894	0.4002	0.5513	0.3734	3.3417	0.4315	0.4367	1.5685	0.3988	2.4887	0.5771	0.5892	2.8021	0.245	0.7875	0.3577	0.1684	0.9389	1.141	1.1588	0.4139	0.5415	1.1483	1.1181	0.5082	0.4412	0.1637	1.2251	0.3448	0.9186	0.0612	0.2123	2.1378	0.581	0.5516	0.6542	0.163	2.3014	0.0936	2.2355	0.091	1.2367	1.6663	0.2333	1.041	0.2741	0.1225
AC079015.1	0.5407	0.5579	0.3324	1.0115	0.0369	0.2971	0.6919	0.6491	0.1663	0.4789	0.148	1.084	0.5781	0.5684	0.5356	0.6569	0.4519	1.1994	0.481	0.4374	0.8801	1.1008	0.2626	1.2125	1.2984	4.944	0.3594	0.0885	1.1419	0.6515	0.0533	0.5133	0.3029	0.5658	0.0341	0.1936	0.2888	0.6746	0.4034	0.3877	0.4987	0.6915	0.1126	0.8185	1.109	2.3702	0.1908	0.059	0.4739
MIR503HG	0.1525	0.453	0.9309	1.2129	0.6221	0.393	4.3421	2.5559	1.2869	0.5403	0.5044	5.7551	2.8749	1.9226	1.0518	0.7572	0.9642	1.6152	0.9291	0.3472	1.0335	1.6385	0.4899	2.4232	2.1005	3.5588	1.4051	0.3983	5.3513	2.745	0.7198	0.815	0.6387	0.5294	0.2574	1.597	1.1827	0.1767	0.8985	3.8942	4.3723	1.3039	0.0391	2.0695	1.5957	1.6766	1.6665	0.1463	0.3724
AC102953.2	0.6558	0.8291	0.3783	0.6641	1.7431	0.2925	2.1416	0.8331	0.1801	0.4617	0.3596	2.3631	0.6898	0.3456	0.5663	0.6171	0.2392	0.5287	0.8842	0.2961	1.0834	3.3492	0.1552	0.4902	0.8734	1.0682	0.3999	0.3662	1.422	0.5527	0.5095	0.9605	0.3206	0.0796	2.3261	0.4629	0.667	0.372	0.3973	0.7048	0.5507	0.8513	0.8706	1.6262	0.3276	0.7721	0.639	0.4124	0.952
AC109460.2	0.1398	0.323	0.6049	1.3921	0.1812	0.1442	0.3178	1.3985	0.1815	0.7752	0.2065	2.5287	1.2562	0.3013	0.5643	0.2529	0.2159	1.2524	1.1262	0.1492	0.7675	1.1703	0.3298	1.5871	1.2305	2.2829	0.8502	0.247	0.61	0.3146	0.0728	0.3803	0.3307	0.2501	0.5342	0.5938	0.3917	0.2701	0.3997	0.8466	0.7292	0.5034	0.2972	0.6541	0.2523	1.5318	0.3994	0.1288	0.3553
AC004585.1	0.0764	0.2156	3.7679	0.5563	0.594	0.1477	4.4966	0.4685	0.186	2.752	0.3091	2.8772	0.4412	0.5418	1.9803	0.7914	0.2528	0.4855	0.5595	0.5627	1.7557	1.4388	0.47	0.4093	0.5371	2.7405	0.3377	0.3565	0.1813	1.6593	0.0597	0.2133	0.1016	1.1935	1.3287	0.1608	0.599	1.5455	0.3911	0.6938	0.1594	1.8372	0	0.6847	3.3338	0.911	0.1281	0.3167	0.1866
AC008610.1	0.6042	0.3846	2.6325	1.3103	1.6218	2.1023	1.9488	2.1277	0.2942	2.4083	0.2993	7.0241	2.3206	1.3117	1.5818	1.1112	0.8138	0.8661	3.3553	0.2902	5.617	1.0983	0.5576	1.1613	1.8948	6.7704	1.4715	1.7454	1.4524	1.558	0.9706	0.3892	0.5741	0.2452	2.6917	3.4387	0.2389	0.4911	2.6171	8.7732	1.4585	3.0152	0.9394	3.1843	1.4716	2.9032	1.0129	0.5367	0.8336
ANKRD10-IT1	1.8232	5.1764	7.7319	10.5817	2.9121	3.172	5.3512	10.9514	2.6011	10.7229	2.8307	24.3745	10.8425	4.9526	11.6556	4.1223	3.493	12.8284	12.7564	2.5254	9.0431	9.2368	5.7717	14.31	12.8855	24.6562	7.7642	4.529	3.8693	2.408	1.7484	6.2828	5.2743	20.5343	5.0095	6.7571	4.5176	7.2774	3.2559	9.1529	8.1864	10.1109	2.3703	5.0641	5.3443	12.9491	4.9523	1.5601	4.067
AL139287.1	1.1424	3.0932	4.7903	12.7225	1.8789	1.4269	2.1876	12.2215	2.182	3.5028	2.2476	8.1786	11.6033	3.0526	4.5267	2.9259	0.785	12.5221	12.823	1.7728	8.4368	5.5015	3.2034	13.0061	9.5324	22.0469	4.0229	2.7339	7.2231	4.8747	2.1	2.0381	3.0982	1.1856	3.6365	5.2516	4.0937	2.2499	3.4951	6.8144	4.0148	3.537	1.8259	5.9347	2.3544	10.7444	4.1743	1.4573	3.9218
AC036214.2	0.4624	0.4944	0.8642	0.2876	0.4314	0.8152	0.6424	0.5852	0.8645	0.5243	0.4009	0.4804	0.7735	0.9798	0.971	0.5255	0.4589	0.7238	0.5419	0.4797	0.5959	0.8096	0.5633	0.7327	0.5573	0.4796	0.6306	0.9206	0.8619	0.6514	0.3813	0.4528	0.689	0.8931	1.8857	0.7189	0.5289	0.5086	1.1071	0.4458	1.3659	0.2247	0.8601	0.3932	1.4866	0.6912	0.6615	0.6518	0.9117
AL670729.3	0.274	0.1753	3.4742	1.6077	0.5599	0.4645	0.5003	5.188	0.1847	0.9584	0.4355	2.7098	2.25	0.4271	0.5255	0.5645	0.1046	1.4559	0.3365	0.1114	4.2463	0.4613	0.9434	0.7641	2.2017	4.6275	0.9161	0.2769	0.1682	0.2351	0.1284	0.2489	0.4159	0.1596	0.6573	3.3726	0.4213	1.6789	2.4955	1.6381	7.4728	1.3019	0.9002	0.5536	0.8342	1.2754	0.5968	0.2549	1.6333
AC008760.2	2.7246	2.7398	2.9685	0.1759	0.3239	41.619	1.5774	5.6745	5.294	13.0305	3.6085	5.4644	0.3286	1.3567	9.4838	3.1959	2.6671	5.8822	23.7159	11.3462	7.5861	3.6515	1.8224	2.1861	4.7559	4.829	1.4837	12.9092	1.3266	1.2215	0.3397	1.1917	1.1972	0.4615	3.478	19.1161	2.1906	5.9258	4.5674	0.681	8.2366	11.2191	0	1.5005	4.0334	8.0877	0.2794	2.9275	1.3986
LINC01094	1.7981	2.196	0.8568	0.6924	0.3987	0.589	1.5079	1.6771	1.0122	1.8098	0.5309	2.3998	0.5068	1.2322	2.9442	1.2544	1.7344	1.4388	2.6993	2.2956	1.6514	4.1201	2.4644	0.7234	1.3243	0.9527	3.146	0.6164	0.7076	0.5339	0.2127	0.9083	1.8042	2.1805	0.5303	1.5964	1.2482	5.2485	0.7646	0.4476	2.3536	0.8529	0.1478	1.031	1.2404	2.2678	0.5575	1.0866	1.2793
LINC01089	0.4022	0.545	1.5929	2.7874	0.8032	1.3711	1.4448	1.9149	0.4277	1.5852	0.516	4.9786	2.7172	0.7771	1.1873	0.9803	0.5052	2.8585	2.7103	0.28	3.1579	1.4374	0.4735	3.105	2.1768	6.631	1.0989	0.779	2.4387	1.2433	0.4731	0.7087	1.043	0.1516	1.9201	1.8627	0.8027	0.6383	0.7435	6.7013	2.5509	2.9613	1.4092	1.4887	1.1147	2.8446	1.0322	0.2808	0.8886
AC006480.2	0.1142	0.113	1.383	0.8643	0.1808	0.3825	0.0881	1.1201	0.1482	0.5843	0.132	3.3936	0.8034	0.3415	0.3519	0.2816	0.1511	0.9674	0.9148	0.134	0.8174	0.5553	0.3629	0.6069	0.6771	2.796	0.2483	0.1579	0.3777	0.592	0.107	0.0981	0.2869	0.9909	0.563	0.7396	0.1755	0.1925	0.2997	1.1565	1.3496	0.7514	0.7531	0.7298	0.4171	1.2598	0.1985	0.0789	0.2535
AC025287.3	0.1693	0.3017	0.3954	1.1532	0.1316	0.3926	0.4312	1.669	0.3956	0.6297	0.2935	3.2239	0.8495	0.2646	0.6036	0.3607	0.2688	1.0531	0.9155	0.065	1.1779	0.8615	0.5311	1.6954	1.3406	2.6774	1.026	0.2457	0.1753	0.2683	0.1269	0.3053	0.5855	0.2885	0.5685	0.7237	0.2186	0.1926	0.0533	0.7095	0.6568	0.8227	0.4354	0.5927	0.371	1.446	0.4162	0.1403	0.3157
AC073896.3	2.0181	0.83	2.166	1.8682	0.6538	0.4952	0.4943	1.2851	1.0959	0.6532	0.572	1.176	1.0203	1.4156	0.2691	0.9993	0.9245	0.9347	1.2682	0.2983	0.5001	0.6716	0.8596	1.3055	0.8353	1.0064	0.3186	0.4427	0.6531	0.3417	0.5819	0.8001	0.7745	1.5985	0.419	0.4148	0.716	1.0305	0.4585	1.0167	1.4816	1.0611	0.576	0.5825	0.5199	2.5695	0.5639	0.4827	0.9048
AL355574.1	0.6671	0.7025	0.7084	1.3024	1.1526	0.422	0.7022	1.2049	0.7086	0.573	0.7887	1.9426	1.5943	0.8426	0.7209	0.4487	0.3812	1.9677	1.0478	0.5243	0.8597	1.7697	0.5224	1.224	1.166	1.5726	0.7786	0.5031	1.9101	0.5696	1.004	0.8335	0.9413	0.8326	1.0426	0.8054	0.7086	0.5942	0.8916	1.3769	0.7717	0.9518	0.48	1.2388	0.3693	1.7485	0.5197	0.5238	0.6867
HLA-DQB1-AS1	0.3994	0.6297	3.3497	1.6837	1.3537	0.5346	4.3757	8.2071	2.573	2.7488	0.7725	25.8025	2.3864	3.2553	2.9828	0.8457	0.4574	3.3299	1.6272	1.1216	2.6529	13.2615	1.3043	0.689	2.1955	13.5445	2.1147	0.5735	1.2727	1.8667	0.0288	0.7918	0.8175	2.0945	0.6265	10.8378	2.1257	0.7284	0.7985	0.7405	0.9422	4.76	0.0912	0.8454	2.5444	7.5133	1.8201	0.7961	1.9852
TMEM147-AS1	0.1896	0.1997	0.7563	1.1618	0.2681	0.6718	0.4152	1.0834	0.2753	0.7727	0.2541	2.0328	0.8158	0.2725	0.6592	0.4225	0.1814	0.8373	1.3481	0.2849	0.9686	0.8634	0.2832	0.8067	0.8341	2.195	0.3309	1.0405	0.7498	0.4463	0.3425	0.1999	0.5229	0.1224	1.067	1.0788	0.2544	0.3139	0.3069	4.5669	0.9192	1.0893	0.771	0.7632	0.2897	1.215	0.343	0.1894	0.4134
LINC00641	0.8636	1.629	0.9822	4.38	0.573	0.6471	0.9037	1.6553	0.9189	1.7613	2.3775	4.4628	1.5319	1.1494	1.5434	1.1119	0.9514	3.1329	2.197	0.5816	2.0346	1.58	1.0544	3.6203	2.8717	3.59	1.8308	0.597	1.0986	1.1706	2.1971	1.6519	0.9278	2.1284	0.8792	1.2083	2.431	2.9886	1.1803	1.6948	1.6641	1.0547	1.8704	0.8573	0.8421	2.3102	1.5888	0.9258	2.5994
AC025171.4	0.2754	0.8228	1.4927	2.1113	0.6927	0.5824	0.8628	0.453	0.2051	0.9901	0.4073	2.7207	0.3484	0.4361	0.337	0.4171	0.209	1.0566	2.0991	0.2023	1.0438	0.5771	0.4485	0.9324	0.8646	2.3523	0.3171	0.9407	0.8597	1.4548	0.8957	0.3131	0.2802	0.7362	0.5246	0.4093	0.3586	0.2458	0.1659	5.7375	0.2636	1.7469	0.1442	0.3647	2.5448	0.6573	0.3078	0.1511	0.6582
LINC01138	0.4089	0.4403	1.7424	0.5942	0.3032	1.2832	0.5392	0.9332	0.1426	0.7747	0.1099	1.5711	0.452	0.4158	0.4267	0.695	0.5317	0.4761	1.2515	0.2626	0.7889	0.7056	0.4722	0.3759	0.4292	1.3607	0.3783	0.4807	0.6623	0.4967	0.8606	0.2254	0.1484	0.7297	1.1408	0.699	0.2743	0.5287	0.6871	1.9635	0.6076	0.8136	0.2856	0.927	0.8707	0.7098	0.2737	0.1722	0.4325
AC138956.1	0.101	0.4198	0.3931	1.7693	0.0436	2.3418	0.3507	1.2629	0.1311	0.6856	0.1167	2.7386	1.0053	0.263	0.5334	0.4482	0.2004	0.5065	1.8201	0.097	0.6505	0.2398	0.4037	1.0313	0.9271	1.5271	0.8287	0.8026	0.4791	0.4445	0.2838	0.477	0.3134	0.7647	0.2825	1.308	0.3725	0.351	0.7421	0.7758	0.9477	0.3578	0.8657	0.2104	1.6392	1.2218	0.1128	0.1046	0.0897
LINC00174	0.2858	0.5379	0.8118	2.2157	0.7463	0.4921	0.3934	2.5857	0.3095	0.691	0.4526	5.6919	1.3207	0.5268	0.6254	0.747	0.2938	1.2437	1.8615	0.4132	1.4055	1.1429	0.7818	1.4583	1.1561	3.7639	0.8443	1.2338	1.6477	0.8987	0.291	0.3945	0.6867	0.3313	0.5999	0.9096	0.577	0.5116	0.5673	1.9588	1.2511	1.7274	0.7978	1.0886	0.9251	1.6784	0.3846	0.2569	0.5847
AL158212.3	2.0214	1.8121	0.8209	2.2114	0.5187	0.5061	0.6025	0.8778	0.23	0.7765	0.5379	1.31	1.3249	0.7682	0.9993	0.5438	0.8026	0.7753	1.2178	0.5614	0.7944	0.9454	0.9679	2.2501	1.3336	1.3442	1.8906	0.411	1.6425	0.6344	0.604	2.1869	1.374	1.2564	0.8882	0.7468	2.3189	0.4859	0.5769	0.7005	1.1424	0.8025	0.8198	1.4117	0.6191	2.9793	1.0514	0.4937	1.1678
AF117829.1	0.3698	0.5499	1.0454	0.511	0.3617	0.8742	0.4541	0.9939	0.5458	0.773	0.3012	1.3876	0.6107	0.1923	0.6486	0.6639	0.471	1.0258	0.5852	0.2964	1.7877	0.6414	1.0075	0.9753	0.8506	1.6414	0.3257	0.8878	0.6448	0.3318	0.3289	0.4901	0.3227	0.8362	0.719	0.7827	0.2835	1.215	0.626	1.297	0.9331	0.6851	0.2482	0.5214	0.9465	1.0588	0.3449	0.2051	0.7421
GUSBP11	0.1136	0.2589	0.5614	1.8118	0.15	0.0228	0.2605	1.1847	0.134	0.3077	0.1799	0.9248	1.9708	0.2201	0.2813	0.3239	0.065	1.0719	0.8098	0.0797	1.05	0.4937	0.3145	1.1202	0.6751	2.3253	0.5504	0.0702	0.6956	0.3308	0.043	0.3124	0.3429	0.2017	0.0838	0.5668	0.4333	0.1968	0.2684	0.5997	0.7355	0.4346	0.281	0.1065	0.1782	1.9011	0.5371	0.1132	0.3652
LINC01187	0.0293	0	0.0951	0.0054	0	0.0085	0.0255	0.0378	0	0.0065	0.2542	0.0381	0	0	0.0073	0.0065	0	0	0.0083	0.4929	0.0283	0.1119	0	0.0219	0.0442	0.0095	0.0139	0	0	0.0129	0.0618	0.0283	0.0098	0	0.0967	0.0427	0	0.007	0.0173	0.0307	0.0046	0.1113	113.266	0.0092	0.0179	0.0313	0.0082	0.0152	0
CYTOR	0.5569	0.6731	0.4006	0.5651	0.5689	1.2675	2.2786	0.5911	0.7495	0.889	0.4795	0.639	0.512	0.482	1.8583	0.549	0.744	0.3434	1.1849	0.8923	0.7029	1.0773	0.3317	0.8505	0.9424	0.5444	0.555	0.672	0.2581	0.7537	0.4186	0.6139	0.2066	0.855	0.9532	0.7517	0.5827	0.6363	0.5662	1.7107	0.318	1.1487	0.1489	0.8152	0.8207	0.3879	0.8882	0.3616	0.4725
AC005519.1	0.0372	0.1327	0.2254	0.588	0.1608	0.1439	0.4884	1.2508	0.0966	0.4726	0.1506	0.8056	0.9637	0.1724	0.381	0.2754	0.0616	0.9587	0.7549	0.0953	0.6555	0.7957	0.3779	0.9367	0.737	2.5095	0.6111	0.3088	0.6906	0.4697	0.0581	0.2078	0.4622	0.4229	0.4018	0.3617	0.1946	0.2118	0.4299	1.2221	0.5901	0.5088	0.1841	0.2948	0.2266	1.1129	0.4576	0.09	0.2479
LINC01637	1.3389	0.6187	0.2253	0.404	0.8354	1.3229	1.579	0.8758	0.2897	1.4716	0.344	0.9231	0.4148	0.7752	1.0316	2.0474	1.1075	1.0202	1.7323	0.6431	1.406	0.9844	1.2128	0.6116	0.4056	1.3503	0.6263	2.3914	1.1234	1.179	1.2083	0.8307	0.6598	0.3169	0.5948	2.1444	0.7091	1.3167	1.7966	6.6257	2.576	1.5441	0.9077	0.4341	2.8988	1.1121	1.4134	1.1051	1.0736
AP001107.4	0.1888	0.1402	0.4901	1.6311	0.4485	0.146	0.3643	1.3198	0.1226	0.6132	0.1364	2.9149	1.0904	0.1913	0.4052	0.2235	0.1562	1.642	0.8864	0.0907	1.5409	0.5125	0.1742	1.4348	1.3274	1.3055	0.5166	0.261	0.9368	0.5264	0.2949	0.1216	0.293	0.2681	0.9436	0.795	0.3773	0.2089	0.223	0.5276	0.5908	0.5735	0.3736	0.6296	0.0766	1.176	0.3165	0.1957	0.2306
AC233728.1	0.389	0.1387	0.8078	1.7284	0.1008	0.3609	0.3603	0.4007	0.303	0.4135	0.0675	1.4145	1.2085	0.3378	0.1541	0.6217	0.1544	0.3904	0.7013	0.0747	1.1028	0.3168	0.2872	0.6397	0.5358	2.1183	0.1474	0.4841	0.6042	0.6165	0.2916	0.2005	0.3105	0.221	0.0933	0.6048	0.4306	0.1475	0.2451	1.0598	1.0712	0.5908	0.3079	0.2919	0.6632	0.3323	0.6956	0	0.5182
AL050341.2	1.6949	2.2361	6.7709	3.0972	1.8683	2.2467	2.1791	3.5311	2.7542	1.9986	3.2349	6.2317	6.0234	2.7527	2.5076	2.7654	1.9008	4.2411	3.0136	2.7913	2.7232	3.7533	1.554	3.5705	3.051	5.8935	2.2725	3.5039	5.784	2.1029	4.1979	3.1624	3.0456	7.6748	2.8911	4.2138	3.2793	2.2752	2.1497	4.7055	3.4302	5.2657	2.1343	2.8217	1.032	3.9489	3.2721	1.8479	2.9177
AC018553.1	5.9557	1.389	11.3233	3.6439	4.281	4.6008	0.9024	3.9375	4.0437	1.1437	2.6828	7.1	6.2828	4.4449	1.7515	6.2382	4.3297	6.502	1.8482	1.9109	1.8139	1.9183	2.5658	4.1042	2.3935	3.0315	6.7796	4.8374	6.8662	3.8717	3.2922	2.6979	1.6714	4.5597	1.2278	3.2781	2.8436	2.1951	2.8584	7.6186	2.0894	4.3287	0.0115	1.5857	2.0683	7.602	4.6156	6.1005	9.9101
AP001029.1	0.101	0	0.2621	0.6728	0	0.1171	0.5844	0.52	0	0	0.0875	1.3984	0.7238	0	0.7	0.3585	0	0.9118	0.91	0.097	1.0408	1.2332	0.0932	1.2074	1.2168	4.843	0.3187	0.6281	1.0454	0.1778	0	0	0.4029	0	0.1211	1.2753	0.0931	0	0.0795	3.1737	1.1373	1.2267	0.0999	0.2525	0.1229	0.4312	0.2257	0	0.3362
AC025627.1	0.2091	0.352	2.0505	1.0667	0.3011	0.5659	0.0269	4.9408	0.3846	1.4406	0.3424	1.1063	4.0533	0.6456	1.4269	0.1857	0.0922	2.4014	0.3141	0.0223	0.8683	0.0237	1.2007	4.4459	1.7801	5.874	4.5478	0	2.3758	0.5932	0.0218	1.4968	0.4946	0.363	0.0836	1.7384	0.4286	0.3305	1.043	0.2191	4.871	0.3529	0	0	0.481	1.7366	0.8569	0.8187	0.8512
AL022322.1	0.1894	0.2004	1.828	4.6278	0.4754	0.2334	0.507	2.5431	0.1152	1.0693	0.2463	2.7871	2.2345	0.7195	0.551	0.2837	0.2232	4.0025	3.0807	0.1592	2.0133	1.2892	0.426	2.6806	1.8341	6.1075	0.8071	0.8592	1.5014	0.8337	0.1664	0.5032	1.5431	0.4875	1.0647	1.1271	0.4804	0.4938	0.522	2.3192	2.0073	1.5639	0.1405	0.2664	1.0378	2.3381	0.7672	0.2453	0.7016
AL359091.3	0.5624	0.3956	1.6135	0.7014	0.3452	0	0.5141	0.7841	0.3747	0.5768	0.7699	1.9988	1.1318	0.5912	0.4398	0.4468	0.4113	0.8614	0.567	0.6256	1.068	0.241	0.1912	0.7523	1.0193	1.6502	0.4859	1.5041	0.8046	1.0685	0.638	0.4577	0.4725	0.2102	0.7456	0.7191	0.3003	0.8982	0.3031	1.7369	0.6854	0.989	1.5814	0.8514	0.5046	0.6321	0.6947	0.6442	0.414
AC108704.1	0.5699	0.711	1.4497	0.7597	0.5613	1.0312	1.3197	0.9561	0.9545	0.8279	0.4941	1.0065	0.4631	0.4355	0.8355	0.9715	1.1992	0.9837	0.9761	0.1752	1.2338	1.0443	0.3997	0.3578	0.6869	0.3547	0.2159	0.9456	0.3246	0.4215	0.5341	0.9106	0.2123	0.6151	0.1641	0.8196	0.1893	0.6701	0.1436	2.986	1.4124	2.4583	0.8571	0.2281	0.9161	0.7303	0.3822	0.4962	0.6377
AC060780.1	0.7336	0.9514	1.7014	1.4697	1.1458	0.6561	0.5499	3.1069	0.7313	0.8448	0.7382	3.9028	2.097	0.7612	1.2507	0.9428	0.4925	2.0807	2.8106	0.447	1.8809	1.5172	0.8677	2.4057	1.933	4.6483	1.4836	1.8739	1.7968	2.0501	1.3063	1.0249	1.0531	1.1625	1.181	1.951	0.9385	1.2138	0.9321	2.3811	1.839	1.2667	1.1824	0.7219	1.5	2.9088	0.9818	1.2566	1.6023
ASB16-AS1	0.9919	1.1028	1.7146	1.912	1.1232	0.8118	2.0287	1.6406	1.1193	2.0447	1.2498	2.9897	1.5952	1.0224	1.0561	1.4239	0.6763	1.5861	1.8228	1.0776	2.0309	1.5949	1.6298	1.9403	1.6561	2.44	1.1444	1.6151	1.542	1.9223	1.529	0.7764	1.1778	0.6188	1.6624	1.5359	1.364	0.5274	1.0003	2.4869	1.3982	2.0417	1.4125	1.055	0.8354	2.2521	1.1035	0.8984	1.1269
AL391845.2	0.5179	0.7766	0.2774	1.8569	0.1491	0.3242	0.5616	0.5263	0.5684	0.4588	0.6558	0.4626	1.3851	0.3927	0.6189	0.1971	0.253	0.297	0.3613	1.3742	0.2331	0.2929	0.2124	2.2615	1.55	0.938	0.3115	0.3666	0.3725	0.6515	0.6318	0.7733	0.0328	0.2452	0.069	0.2716	0.9859	0.0702	0.7576	0.6892	0.3293	1.436	0.0325	0.5449	0.1802	0.3863	1.8653	0.4005	0.7666
AP005899.1	0.1559	0.5556	0.526	0.8773	0.4848	0.5424	0.3249	1.9041	0.3339	0.939	0.4055	2.0244	1.0431	1.083	0.7721	0.1107	0.3094	1.314	1.5457	0.3594	0.8437	1.6821	0.2302	1.2351	1.342	2.7892	0.9843	0.194	0.7264	0.3569	0.1461	0.6026	0.3733	0.4428	0.4861	0.9997	0.5177	0.68	0.3929	2.0256	0.9366	0.5209	0.2159	0.4679	0.4176	0.8656	0.1045	0.1616	0.4153
AC103760.1	0.2701	0.2435	3.7399	0.5956	0.2495	0.1513	0.1726	0.2331	0.8496	0.231	0.6057	0.4543	0.4119	1.3402	0.363	0.6369	0.2404	0.3677	0.1609	0.4087	0.3441	0.1201	0.5559	0.5037	0.2192	0.5556	0.3784	0.1835	0.3215	0.4019	0.3521	0.3081	0.3677	2.9062	0.1378	0.178	0.4812	0.1384	0.1418	0.218	0.925	0.5235	0.4332	0.0583	0.6353	1.9331	0.2568	0.4699	0.3516
SPINT1-AS1	1.9985	0.9027	2.4873	1.8449	1.5787	4.3662	1.2204	1.3699	2.2126	1.9401	2.5042	1.1614	2.6008	2.8411	0.6509	2.4307	2.1874	1.8682	0.8946	0.7364	2.893	0.5992	3.8657	1.2176	1.2374	2.7155	1.0199	0.8233	2.3389	1.9767	8.2229	1.3228	1.2748	1.6719	0.7553	4.8152	1.4016	0.5711	1.6818	3.9017	2.1931	1.6425	9.9953	0.137	3.1006	3.1281	0.9639	1.2343	1.6412
AC124944.1	0.0683	0.6206	0.5671	0.7888	0.2831	0.1742	0.3953	2.281	0.2792	0.4959	0.5801	1.5251	0.5058	0.3083	0.4464	0.1576	0.2169	1.1237	0.277	0.0656	0.6335	2.4327	0.1386	2.2354	0.6819	3.7712	0.5518	0.4107	1.1843	0.1804	0.0896	0.3871	0.9629	0.5236	0.3767	1.1544	0.189	0.4273	0.2581	3.4772	0.4359	1.4311	0.0811	1.2125	0.1829	1.1374	0.3968	0.2689	2.5559
AC026471.4	1.0199	1.9523	3.5298	4.2799	3.8669	2.1906	3.8488	6.3652	2.4643	4.7512	3.3733	12.754	3.5207	2.4603	4.1535	1.9787	1.3872	4.7382	4.0009	2.0684	4.527	4.422	1.0109	3.9247	4.9429	6.5137	3.1245	4.8965	2.6892	3.1929	3.2921	2.8229	1.9599	0.4828	1.7217	4.6616	1.6377	1.8268	1.6065	13.4977	3.4751	8.9501	4.9707	6.1885	3.358	3.0655	1.9843	1.7226	2.5915
AC130469.1	0.0437	0.1948	0	0.874	0	0.507	0.4049	0.6111	0.1277	0.8131	0.0379	1.1732	0.6268	0.3037	0.3031	0.3105	0.0434	0.658	0.0493	0.042	0.9576	0.9789	0.0807	0.6535	1.4676	2.9471	0.276	0.1813	0.1132	0.3079	0.041	0.3943	0.0582	0	0.2097	0.2973	0.121	0	0.2754	1.6032	0.1915	1.1951	0.0865	0.2187	0.3194	0.9802	0.1466	0	0.0873
AC024075.3	1.7501	0.9924	1.0325	2.2622	1.3195	0.8858	0.5895	1.9903	1.4253	1.4375	0.8001	2.0662	1.8631	1.6857	1.1978	1.7234	1.137	2.6184	1.9362	0.6419	0.9842	0.8746	1.6151	3.1635	2.7394	3.218	1.5672	2.0459	1.8123	0.7845	0.5964	0.984	0.9313	2.124	0.687	1.3914	2.2896	0.9656	1.7543	0.9003	3.2062	1.4499	2.7076	0.7561	1.7825	4.1794	2.0272	1.1213	2.2891
BAIAP2-DT	12.1843	9.6704	7.0377	8.6548	8.6106	5.16	4.6203	7.5488	9.958	6.207	9.6368	7.331	10.9463	9.0477	5.8678	6.5212	5.8405	8.8752	8.6805	6.7213	5.9438	5.9937	4.8763	9.3629	11.7654	5.8373	7.0497	8.6412	15.804	7.9439	16.3871	10.8785	7.1573	1.8975	6.5594	4.5268	8.8143	5.9842	10.7577	10.3627	7.6234	5.7749	1.1004	2.2175	6.5342	9.3418	11.3468	10.7428	10.1752
AC069224.1	0.3758	0.5464	1.0782	0.3003	0.8073	0.5735	0.1718	1.3608	0.5007	0.3854	0.3944	0.9932	1.8317	0.4895	0.627	0.439	0.481	0.8138	1.092	0.418	0.4715	0.5638	0.2373	0.6283	0.596	2.2054	0.2623	0.4512	1.1009	0.4876	0.6209	0.4842	0.171	1.3343	0.261	0.6631	0.4196	0.2626	1.1216	0.6425	0.3404	0.2403	3.9334	1.3605	0.1686	0.6864	0.6853	0.4305	0.942
AL117336.2	2.1527	1.399	4.9551	1.647	0.3853	1.7244	0.6197	2.0129	1.3782	1.7383	0.5156	1.9976	2.6861	0.8056	1.3549	1.1088	1.4284	2.0409	2.9484	0.3199	4.1843	1.7435	0.8122	1.5114	2.9284	3.1767	1.0289	0.7647	1.1546	1.0577	0.8137	1.5631	0.8545	2.5675	0.6277	1.5371	0.9436	1.6466	2.8851	3.5022	2.0321	1.6619	0.4942	4.8937	1.9553	3.0608	1.0236	0.8999	1.6161
AP001830.1	1.0784	1.0702	2.8311	1.8513	1.8103	0.3411	1.3621	3.5709	1.3842	1.0638	1.955	2.2068	2.1086	0.9791	2.2579	1.1098	0.9001	1.9184	0.9114	1.1537	1.137	1.8213	1.6286	2.7481	0.8229	4.0675	1.7952	1.6775	4.6636	4.7045	4.8923	0.5053	0.5217	1.7056	1.1759	2.2149	1.2209	0.8134	2.4901	2.8765	1.6719	0.9306	0.4365	2.3602	1.8505	2.6172	1.6436	1.7781	2.7753
AL162171.1	0.6141	0.4631	1.2263	0.6297	0.5816	0.5206	0.465	0.8865	0.345	0.1883	0.7782	0.4295	1.4678	0.5949	1.521	0.776	0.3282	0.877	0.1331	1.1346	0.5175	0.6733	0.1962	1.2183	1.0575	0.9188	0.8502	0.245	0.9173	0.7072	2.435	0.9435	0.22	0.4361	0.3683	0.7804	1.4817	0.9632	1.2651	0.6436	0.2513	0.4305	2.828	0.4136	0.2301	0.7819	0.9241	1.5913	1.4633
MSC-AS1	1.3876	1.2891	0.8996	0.6116	1.5574	0.9664	1.144	1.7351	1.7332	1.5388	1.0152	1.1503	1.4538	1.3242	1.455	1.511	4.2813	2.1014	1.8428	0.9251	1.794	2.0491	1.2548	1.3691	1.6847	1.1549	2.543	1.3733	1.8707	0.7752	0.3317	2.0901	2.6388	4.0798	0.4564	2.8774	1.661	2.0025	1.6411	0.9442	1.7637	1.0326	0.0598	3.4838	0.7112	1.1716	0.8703	2.4806	1.8693
SCAMP1-AS1	1.1097	1.1092	3.3316	1.6861	1.8533	1.5063	1.4529	1.7027	1.5635	2.0647	1.2839	1.9303	2.1484	1.1717	1.4669	1.5873	1.0914	1.6315	2.0753	1.8989	1.4041	1.9298	1.2577	1.4044	1.4985	4.1417	1.099	0.836	2.7813	1.1197	2.3456	1.1996	0.9648	1.2599	1.145	2.6386	1.198	0.8156	1.3947	1.2478	2.28	1.6856	3.6478	1.7634	1.3433	1.6713	1.1009	1.8914	1.7233
GS1-24F4.2	1.5524	0.1889	0.0799	0.0101	0.0886	0.111	0.0792	0.1409	0.1465	0.0485	0.2905	0.1007	1.0869	0.0178	0.0813	0.3522	0.4616	0.3637	0.131	0.2562	0.0881	0.2228	0.6753	0.1789	0.524	0.2926	0.3584	0.2979	0.4869	0.2288	0.1859	0.7666	0.3457	0.2331	0.1559	0.1927	0.839	0.2659	0.1831	0.215	0.077	0.3843	2.9705	0.0684	0.6579	0.1826	1.0701	0.326	0.1412
GK-AS1	0.2345	0.4643	0.8453	1.9293	0.3038	0	0.2112	1.2844	0.1268	1.1769	0.3388	3.1352	1.1207	0.7014	1.2904	0.3238	0.2844	1.2026	1.4972	0.0501	1.7794	2.1747	0.2885	0.6816	0.5607	1.9592	0.5593	0.0811	0.5396	0.5964	0.0244	0.3693	0.5892	0.629	0.9375	0.9873	0.1682	0.667	0.1847	0.4914	4.2229	0.5936	0.3609	0.3258	0.4759	0.8902	0.233	0.081	0.3818
AC093110.1	0.247	0.697	0.5521	3.3635	0.2489	0.2387	0.8738	1.9084	0.4008	0.7901	0.2617	2.8512	2.148	0.9533	1.0059	0.3289	0.3541	2.3684	1.1906	0.2768	1.0079	0.7962	0.3166	2.6873	1.8783	3.327	1.4903	0.6261	0.6039	0.6524	0.2058	1.4852	1.2779	1.0524	0.8559	0.4267	0.6456	0.6506	0.4107	0.8771	1.6231	1.3964	1.1947	0.4805	0.6517	1.9781	0.9355	0.2133	0.4844
AC010203.2	0.2434	0.1446	0.316	0.4207	0.1577	0.1412	0.1879	0.5971	0.1185	0.1078	0.3166	0.8079	0.3879	0.4581	0.3215	0.3963	0.2416	0.3257	0.6401	0.1169	0.366	0.413	0.1123	0.4549	0.489	0.6313	0.3587	0.3366	0.2101	0.1786	0.076	0.1046	0.2159	0.1152	0.3407	0.3943	0.1123	0.1154	0.0959	1.4456	0.6602	0.6163	5.3795	0.406	0.1976	0.3466	0.0907	0.3364	0.4054
MELTF-AS1	0.3723	0.4512	0.5605	0.2646	0.6561	0.5354	1.2931	0.6355	0.2755	0.488	0.5035	0.8637	0.943	0.2586	0.472	0.6346	0.4729	0.8069	0.6711	0.2003	2.2643	0.8943	0.4672	0.7346	0.6153	1.5445	0.4043	2.7795	0.6168	0.6556	0.1675	0.1727	0.2575	0.0634	1.1967	1.7219	0.206	0.4518	0.7388	6.4911	0.5125	1.8546	0.3978	2.0671	0.544	0.7791	0.6158	0.2006	0.8728
AC008946.1	0.4834	0.6103	1.464	0.5072	0.4176	0.6542	0.5131	0.5336	0.863	0.678	0.489	0.5232	0.4814	0.2799	0.3991	1.0373	0.5998	0.9298	0.5447	0.3483	0.6749	0.8612	0.3718	0.542	0.3468	0.7313	0.7631	1.2533	0.5736	0.3902	0.8306	0.7267	1.5543	0.4005	0.6765	1.0178	0.223	1.0696	0.6346	0.9709	1.3615	1.4073	1.2755	1.1588	0.8831	0.7313	0.3602	0.7516	0.805
AL031710.1	0.2174	0.6782	1.2229	0.0805	0.047	1.0929	0.0839	0.5067	0.247	0.0321	1.5396	0.3765	0.0866	0.5665	2.0104	0.3218	4.8199	0.5819	0	1.2185	0.7472	0	0.9699	1.4899	0.312	0.5638	0.6178	0.2255	0.2345	0.5425	4.7886	0.0934	2.2178	0	0.3912	1.6551	0.234	0.2406	8.905	0.1519	2.4495	0.5504	33.5615	0.0453	0.2207	0.4644	0.3645	0.4507	0.8207
LINC00899	0.6445	0.4949	1.2459	0.6474	0.271	0.0716	0.385	2.1116	0.1869	0.2794	0.544	1.2318	1.442	0.658	1.6879	0.9558	0.5547	1.3658	0.2125	0.3952	0.3269	0.8899	0.3291	1.4838	1.399	3.3249	0.578	0.2595	0.8698	0.8935	0.6715	0.3401	1.0491	0.4431	0.3865	1.7423	0.5661	0.1365	0.5697	1.1029	0.8947	0.9894	0.4986	0.3859	0.6304	1.9	0.4598	0.9025	0.1325
AL360181.2	0.6773	0.7726	1.4769	2.7487	0.8075	0.7542	3.5448	6.2202	0.9233	1.7279	0.7752	5.348	5.5684	0.9647	2.1202	1.0103	0.4034	3.5344	3.0834	0.3644	5.7609	4.3576	2.4753	3.4023	3.7319	7.974	1.6594	1.5172	3.7174	0.8588	0.4316	0.9076	1.4778	0.2309	0.6824	2.2641	1.0747	1.9525	1.0242	9.6528	3.7473	2.9628	0.4021	1.5586	1.3857	5.1786	1.7261	0.5616	1.1369
AL356488.3	0.8222	1.01	0.7698	1.109	0.4109	0.252	0.4148	0.5186	0.4518	0.4734	0.6517	1.1592	0.5614	0.5661	0.5817	0.2972	0.6062	0.66	0.4037	0.4852	0.3633	0.6994	0.3631	0.6672	0.7129	0.7614	0.2781	0.6029	1.1783	1.2048	0.9796	0.9459	0.6563	0.392	0.1831	0.3823	0.4009	0.5402	1.0037	0.3692	0.3822	1.3201	0.2034	0.3085	1.5805	0.7901	0.4201	0.3713	1.0053
MIR34AHG	0.1637	0.957	1.4191	1.2312	0.245	0.2916	1.0065	1.2807	0.2695	1.2447	0.1707	2.9917	0.9595	0.5873	1.4596	0.7787	0.4662	1.7387	2.1588	0.2958	3.8956	0.5218	0.7303	1.9988	2.4011	2.5043	0.9488	0.5841	1.8745	0.5732	0.4274	0.3918	0.822	0.4982	0.4816	2.0662	0.4603	0.9111	0.5127	4.1766	1.9492	0.6305	0.0579	0.1511	1.5072	2.281	0.427	0.2505	0.888
AC103702.2	0.3719	0.0095	2.3585	0.3148	0.0689	0.0123	13.8914	0.0782	0.0517	11.1733	0.0553	0.2484	0.0254	0.5722	1.6843	1.5002	0.0949	0.0427	3.7958	0.8473	1.5064	19.8288	0.7061	1.1915	0.8508	0.0964	0.0403	1.5318	0.1376	3.3965	5.9553	0.0274	2.87	0.3169	5.0093	4.9359	0.8823	5.8244	0.6528	10.5678	1.1639	1.6947	1.7979	12.6122	16.5131	0.0908	0.1663	0.011	0.5733
MIR200CHG	0	0	0	0	0	0	0	0.0357	0	0	0.042	0.042	0	0	0	0	0.0481	0.0486	0	0	0	0.148	0	0.0362	0	0	0	0	0	0	2.3614	0	0	0	0.1162	0	0	0	0	0.2031	0	0.2944	0	0	0	0.0517	0	0	0
AP003065.1	0.2637	0.687	1.1322	2.7644	0.1577	0.7059	0.9866	4.2098	0.158	2.7674	0.2463	6.9026	0.9212	0.9514	1.7886	0.6665	0.3423	2.6873	3.6118	0.3118	3.2157	3.325	1.1421	2.487	2.6373	6.3655	2.1009	0.3997	1.3655	0.9467	0.038	0.5489	0.9177	0.4034	1.2654	2.0108	0.6924	1.212	0.8309	1.233	1.7775	1.1093	0.9233	1.5731	1.1365	4.5277	0.4989	0.4205	0.4189
ZNF32-AS1	0.4689	0.2089	0.355	0.9261	0.2532	0	0.362	0.6326	0.4186	0.6923	0.1355	1.5225	0.3736	0.1357	0.1936	0.3123	0.1551	0.5098	0.5724	0.0751	0.554	0.4774	0.2164	0.7595	0.5719	2.0267	0.4442	0.2026	0.7588	0.2409	0.1465	0.5539	0.3119	0.777	0.5156	0.4557	0.3965	0.0371	0.1539	3.0303	0.4891	0.8903	0	0.5376	0.3807	0.8346	0.2621	0.1215	0.2863
LINC00265	0.139	0.2808	0.5323	0.6435	0.4805	0.1478	0.3729	0.7963	0.2414	0.8724	0.2873	2.8629	0.7809	0.324	0.3742	0.3312	0.1817	0.6488	0.5927	0.3873	0.5166	1.1134	0.3208	0.6115	0.6444	1.2379	0.3731	0.2691	0.3719	0.2	0.1477	0.2896	0.296	0.2172	0.3975	0.3783	0.3677	0.189	0.2208	0.9446	0.3669	0.8658	2.1942	0.939	0.2878	0.7646	0.4144	0.1657	0.372
AL162724.2	0.7158	0.9814	4.2881	2.2428	1.3558	0.3832	0.3825	2.8364	0.6434	0.2927	2.4349	3.8139	2.4346	3.2996	1.5274	1.0267	0.4372	2.9287	1.0548	0.3703	2.2708	1.3453	0.6606	1.3583	2.5125	5.0691	1.4604	1.0279	3.9916	2.9091	0.9289	1.49	0.4396	0.8603	0.8586	3.157	0.762	1.7754	0.9107	1.6157	1.9988	0.5855	0	0.2755	0.7377	2.7048	0.677	0.799	2.3841
AL441992.1	2.3694	1.917	4.2892	2.4473	1.616	2.3866	3.4654	2.6153	1.7304	2.7064	1.8651	4.5616	3.0921	2.2472	2.6251	2.5743	1.7948	2.409	1.1944	2.7255	3.0936	1.5869	2.1292	1.3983	1.0199	5.7804	2.3426	2.6512	2.3003	3.0196	2.3666	2.6513	1.9495	2.1696	2.2437	1.9389	1.8406	2.2173	1.3014	1.5028	3.9414	4.025	1.5423	2.1445	2.7337	3.4623	1.6726	1.648	1.7029
AC090912.1	0.3273	0.1591	2.0468	0.8153	1.3881	0.3451	0.4823	0.5693	0.3187	0.5008	0.2322	1.4426	0.32	0.4134	0.1769	1.1096	0.4135	0.1493	0.9388	0.6003	0.8819	0.8481	0.4943	0.4893	0.4099	1.8132	0.3946	0.4937	0.5777	0.4978	0.5577	0.3067	0.1979	1.6903	0.3212	0.665	0.4392	0.4797	0.3515	0.3742	0.2607	0.6779	0.5005	0.5954	0.6522	0.8579	0.1995	0.3701	0.6739
AC010776.2	0.0157	0.014	0	0	0	0	0	0	0.0764	0.0556	0.0136	0.0136	0	0	0	0	0	0	0	0.0301	0.0607	0	0	0	0	0	0	0	0	0.0138	0.0588	0	0	0	0	0	0	0	0	0	0	0	23.8439	0	0	0	0	0	0.2508
AC006435.2	0.0962	0.1347	0.6422	1.7405	0.1247	0.4145	0.923	2.0227	0.0669	1.1444	0.143	2.8677	1.0839	0.3461	0.5038	0.3417	0.191	1.062	0.635	0.1584	1.8243	0.9514	0.3932	1.3664	1.763	3.867	0.5207	0.8409	0.6938	0.3388	0.103	0.1594	0.384	0.0976	0.9726	1.389	0.2663	0.2867	0.2814	2.4196	0.8946	1.002	0.8975	0.6875	0.2176	1.8199	0.2919	0.1424	0.1923
OTUD6B-AS1	2.6594	2.7326	4.5977	2.4675	1.96	2.4344	1.2501	2.5458	3.3402	1.5277	3.4751	1.8963	3.6704	3.5721	3.4767	3.329	3.3448	4.3873	3.5272	2.4786	2.0247	2.3368	4.6253	3.8997	3.7431	2.6722	3.0133	2.1069	3.2705	1.8618	4.1037	3.1133	2.5882	14.0864	2.079	2.606	3.5415	2.9258	5.0067	0.9904	4.6542	1.5927	2.6517	1.9822	1.5437	3.8214	2.7488	3.3086	6.0759
AL513534.1	0.3497	0.9349	2.4963	4.6614	0.2266	1.014	1.2147	2.7019	0	3.0976	0.3032	9.2339	2.0893	0.6074	2.0785	0.3105	0.5206	5.4392	3.7433	0.168	2.4786	4.0938	0.4841	6.0121	4.5158	7.7078	1.9873	1.0879	2.0369	1.6935	0.3277	2.7035	0.6979	0.745	1.8875	1.8689	1.2903	1.4922	0.5508	3.6645	4.5959	2.1245	0.865	1.0933	1.2776	5.0411	2.1497	0.5437	1.514
THUMPD3-AS1	0.3434	0.6056	1.2192	1.6746	0.3712	0.4024	0.7354	1.3628	0.5388	1.048	0.4936	2.0825	1.8432	0.5145	0.7631	0.447	0.4256	1.5015	1.5757	0.4239	1.4948	1.1808	0.6009	1.2993	1.377	2.4982	0.7459	0.7435	0.7991	0.5968	0.6619	0.69	0.6982	1.4175	0.9155	1.1203	0.6089	0.6023	0.6151	2.0396	1.5388	1.1863	2.1511	0.8166	0.9143	1.7611	0.694	0.3651	0.7881
TRAPPC12-AS1	0.3736	0.5326	0.8243	2.559	0.3389	0.4333	0.5623	1.292	1.2368	0.728	1.7652	4.5603	0.7589	1.2652	0.5366	1.1277	0.2225	1.2933	5.0513	0.8075	1.3239	0.9887	1.1377	2.0385	1.3186	2.3734	1.262	0.5617	0.6528	0.9046	1.3128	1.0349	1.7644	0.3183	1.5683	1.6517	1.1889	0.5314	0.2942	3.1122	0.83	1.8441	0.1478	1.5651	1.1828	1.9547	0.9603	0.6001	0.3857
AL445222.1	0.4861	0.6017	1.0165	0.8	0.245	0.3446	0.4378	1.4905	0.3682	0.4067	0.5854	1.3327	0.5163	0.8678	1.1236	0.3597	0.4021	0.9485	0.9738	0.2854	0.7309	0.9897	0.2742	1.0497	0.7208	1.5757	0.5457	1.1483	0.804	0.9987	0.2531	0.6612	0.3593	0.1918	1.2634	1.6008	0.3986	0.7171	0.4467	1.9527	0.7775	1.5998	0.2138	0.7093	0.9867	0.6345	0.483	0.4758	0.5397
HNF1A-AS1	1.1292	1.2004	10.1415	2.2533	1.2563	1.2424	0.4498	4.2322	1.3577	0.9938	1.8416	4.3569	4.0003	2.3649	0.8668	1.7505	1.2001	3.4287	5.0569	0.3802	6.0642	0.2809	2.6372	2.9421	1.5942	10.5218	1.9763	2.1839	5.8609	5.2368	0.5478	2.503	1.5555	1.2273	0.5444	2.6286	0.9111	0.6576	1.7902	0.9132	2.8519	2.6196	0.0395	0.0182	4.1432	7.1652	1.5787	2.0246	2.5008
AL162586.1	0.2793	0.3161	0.6074	2.3085	0.4401	0.1313	0.8565	1.6496	0.1764	0.7689	0.2487	3.0648	1.5513	0.5047	1.6524	0.248	0.2472	2.5753	1.1142	0.3698	1.5174	1.0988	0.2995	1.8901	2.3588	3.895	0.7483	0.4305	0.9868	0.9969	0.3183	0.4279	0.2611	0.2144	1.1951	0.6161	0.557	0.4366	0.3448	1.6452	0.9495	1.2496	0.3958	0.9723	0.2574	2.4422	0.523	0.2503	0.372
AC092171.4	0.0805	0.2631	0.7663	0.4968	0.2434	0.0311	0.1554	0.7701	0.0784	0.3803	0	2.2072	1.0903	0.1631	0.3456	0.2859	0.2131	0.4578	0.9072	0.0773	2.075	1.3386	0.1238	0.4413	0.67	3.7578	0.2542	0.5288	2.8484	0.5435	0.2263	0.1383	0.1071	0.1143	0.3541	0.3912	0.0495	0.1781	0.1057	1.6029	0.7894	0.3668	0.3717	0.7384	0.1634	0.917	0.15	0.0834	0.2145
ZNF436-AS1	0.26	0.3448	1.0043	0.8079	0.0986	0.5076	0.7124	0.9381	0.1606	0.427	0.3464	1.2685	0.7806	0.5067	0.7163	0.5237	0.3525	0.4774	1.6867	0.2559	1.4876	0.594	0.6556	1.2848	0.6389	2.0559	0.9732	2.5718	1.2561	1.022	0.2615	0.4331	0.2447	0.3963	0.4184	1.0354	0.3628	0.5954	0.7143	5.5232	1.1194	1.4739	0.1192	0.9439	1.1354	0.9279	0.4395	0.3418	0.7689
AC108673.3	1.1138	0.767	4.074	1.8746	1.3121	1.6442	2.5792	1.6764	0.986	2.2871	2.3264	2.8052	1.9964	1.319	1.304	1.3485	0.6532	1.829	0.7987	1.3132	4.8932	1.2884	0.7476	1.8922	1.4383	3.2164	0.8631	6.6153	2.5558	2.9867	2.4672	3.1312	0.943	0.8628	2.429	2.017	1.7747	1.1522	0.4785	11.6185	0.8238	5.0751	1.5528	1.0131	4.4391	2.0543	2.9425	1.0494	1.7536
TNFRSF14-AS1	0.5803	0.3866	1.9692	2.0752	1.0242	0.1603	0.6528	1.3625	0.4655	0.5508	0.7404	2.1175	2.1795	0.5496	0.4079	0.5153	0.2112	1.9718	1.2861	0.3425	2.5713	0.3601	1.0227	2.0286	1.3585	3.6871	1.5984	0.5503	4.1103	1.6012	0.1761	0.7051	2.1729	0.1138	0.3481	0.6418	0.9662	0.8019	0.7618	0.7211	0.9374	2.4136	1.3672	0.4839	0.4577	2.653	1.5352	0.7562	1.2941
LINC02188	6.9379	3.6205	1.8243	1.2689	3.2666	4.3183	2.0982	5.2421	2.497	1.155	3.6737	0.7895	2.2626	2.0328	2.3504	3.6563	6.7623	3.4126	3.3738	1.2164	0.5763	3.4471	5.1942	5.2513	3.2678	1.54	8.8388	0.7499	4.0599	1.7542	0.5634	5.1789	1.2789	1.4725	0.2996	5.9347	3.0166	1.7597	2.6601	1.2538	1.2341	1.1557	0	0.4431	2.748	2.9492	2.9376	7.0915	6.0954
AC083837.1	0.9	1.04	2.095	0.7439	1.8283	1.4951	1.0891	2.0765	1.4474	1.3578	0.7098	2.1766	2.019	0.8622	1.6393	1.4589	1.4926	1.9927	2.6759	0.7195	1.8407	1.0876	1.8808	0.8897	1.4046	1.7164	0.5683	0.7888	1.5107	0.8027	0.2666	1.0324	1.0119	1.3689	0.975	1.1341	0.7231	1.5361	2.3459	0.5598	1.5989	1.8255	0.1149	1.0094	1.9445	1.6492	0.7528	1.691	2.7924
LNCSRLR	1.7462	1.4495	0.4968	0.496	0.62	2.0254	1.8834	1.8483	2.2594	1.9494	0.9126	0.5799	0.2001	0.8517	3.5545	2.1027	4.1313	1.2483	1.9946	0.6664	1.1098	7.5245	2.6271	1.4663	1.7299	0.4032	1.4652	1.1659	0.2787	0.3581	0.6277	0.6781	0.2864	2.3781	0.3443	1.8131	0.662	5.7616	2.3738	1.3536	1.2875	1.6713	0.2367	1.9745	0.9613	0.843	0.8021	1.0661	1.6731
HPN-AS1	0.1148	0.1343	0.7684	1.1957	0.2139	0.3412	0.0789	1.8561	0.1153	0.4163	0.0995	1.1493	0.8532	0.4175	0.295	0.2612	0.2742	0.9577	0.942	0.031	0.8184	0.1169	0.5331	1.4134	0.8433	1.9306	0.6366	0.3609	0.8081	0.1706	0.0269	0.1757	0.2005	0.2191	0.1033	0.9902	0.1721	0.1803	0.6245	0.5226	1.5718	0.4196	0.5467	0.0045	0.2928	1.4099	0.3649	0.1897	0.3298
USP27X-AS1	1.0683	0.8894	1.5181	0.7392	1.0509	0.7778	0.623	1.2853	1.3212	0.9946	1.4198	0.9586	1.612	1.1309	0.5948	1.5924	1.2461	1.2364	3.4092	0.9738	0.5828	0.9208	1.281	1.2707	1.2554	0.8796	1.162	0.8087	2.0389	0.5905	1.2423	1.2358	0.6847	1.5837	0.2338	1.2199	1.0862	1.2275	1.824	0.621	1.0444	1.1015	0.9798	1.5603	0.3039	1.5987	0.9326	2.1417	1.7556
AC148477.4	0.0757	0	0.0491	0	0.0123	0.0439	0.011	0.0278	0.0368	0	0.1312	0	0.113	0	0.0187	0.0672	0.0845	0.0664	0.0213	0.3362	0.0609	0.0096	0	0.0424	0.2036	0	0.0119	0.0785	0.2326	0.025	7.0828	0.0366	0.0126	0	0.3858	0	0.1222	0	0	0.0099	0	0.7615	19.4574	0.0118	0.0346	0	0.1797	0.0196	0.1008
LINC00342	0.3353	1.2725	1.5078	6.0046	0.8179	0.8876	1.0071	3.1436	0.6568	2.8128	1.0739	5.8314	2.2413	1.1767	1.1996	0.8773	0.4875	3.4439	3.5648	0.5248	3.8126	1.791	0.992	3.5738	3.5811	6.6924	1.3812	2.8185	1.9173	1.2087	0.4565	1.2173	0.963	2.3082	1.3414	1.9434	0.9152	0.6658	0.7068	3.8629	1.9503	2.8459	0.361	2.6467	1.3163	3.0034	1.078	0.8136	1.4176
AL356356.1	0.1402	0.1249	5.4576	1.3494	0.3633	0.8129	0.9738	1.9597	0.4095	1.4899	0.7292	3.3978	0.8375	1.5824	0.5554	0.4978	0.5565	1.1253	5.0541	0.2693	1.0838	0.8561	1.1642	1.7812	1.6894	3.2712	1.0621	1.1629	0.5443	0.7405	0.5254	1.0836	0.7459	0.7963	0.1681	0.5448	0.3879	1.3291	0.9935	2.6439	1.2281	1.2774	0.2774	1.2271	1.1949	1.6464	1.5666	0.2905	1.6806
AL133342.1	0.3244	0.2891	0.3007	0.7893	0.1801	0.1075	1.234	0.2387	0.8122	0.8209	0.4419	0.7623	0.5537	0.5232	0.5968	0.288	0.184	0.93	0.1566	0.5342	0.4777	0.4245	0.0428	0.6235	0.0798	0.6008	0.3219	0.2403	0.5398	0.6528	0.6948	0.5374	0.3699	0.4607	0.2779	0.2702	0.5557	0.3955	0.5109	0.7284	0.261	1.1261	0.4585	0.4636	0.5643	0.5938	0.9841	0.1921	0.3704
AC019080.3	0.0382	0.2042	2.2806	0.9335	0.198	0.3987	0.2654	0.1124	0.1116	0.406	0	1.0583	0.1369	0.199	0.2649	0.1357	0.2275	0.3067	0.8608	0.1468	0.2461	0.2722	0.1763	0.514	0.8879	1.6344	0.2171	0.3565	0.1978	1.1099	0.0716	0.0492	0.2541	0.4883	0.3207	0.5568	0.1409	0.2173	0.1203	2.5618	0.0956	0.4061	0	0.4777	1.7212	0.4895	0.1281	0	0.1018
AC104984.4	0.0757	0	0.0983	0.2804	0	0	0	0.2786	0	0.1341	0.2626	0.4589	0.0905	0.0658	0.3	0	0	0.3799	0	0.5092	0	0.2312	0.0699	0.1132	0.1304	0.2945	0.0478	0	0	0.3333	0.1419	0	0	0	0	0.0736	0	0.0718	0.0596	0	0.0948	0	5.7684	0.0947	0.1844	0.1617	0.0846	0	0
AC010761.3	0.1699	0.5452	0.3088	1.2837	0.1321	0.0394	0.1968	0.6753	0.1655	0.4817	0.2063	1.6184	0.8123	0.4427	0.2357	0.1811	0.1012	0.6821	0.5362	0.098	0.1752	0.7612	0.3764	1.626	0.6145	0.617	0.7726	0	0.44	0.1496	0.1274	0.9635	0.0904	0.8206	0.0408	0.3963	0.3762	0.2578	0.2677	0.4986	0.9147	0.1549	0.0336	0.2125	0.207	1.6695	0.3419	0.0705	0.4302
AC020558.2	0.128	0.2662	0.4153	0.8531	0.1382	0.4949	0.247	0.832	0.0415	0.926	0.0925	1.2744	1.5295	0.2038	0.6974	0.2084	0.127	1.5628	1.1298	0.1025	0.6048	0.5429	0.1378	0.8292	0.955	1.5766	0.5388	2.5	0.6075	0.263	0.1399	0.3299	0.2271	0.0606	1.0747	0.6426	0.2165	0.2832	0.1848	1.6767	0.3872	0.6481	0.1266	0.4002	2.4941	0.7745	0.1908	0.0442	0.4121
AP000240.1	0.3752	0.4347	2.2402	0.6391	0.4376	0.5658	1.3034	0.497	0.2558	2.2269	0.4555	0.9096	0.5829	0.6191	1.2266	0.3998	0.4842	0.6401	0.761	0.7209	1.1605	0.3056	0.7272	0.7853	0.7753	1.2163	0.3554	0.8172	0.7286	1.9493	0.5978	0.5318	0.599	2.2382	1.2602	0.7657	0.5192	0.6049	0.1182	2.949	0.681	1.9947	0.4084	0.4223	3.9755	0.5209	0.4194	0.2722	0.2749
AP006621.2	0.1792	0.5322	2.4803	1.2825	0.3869	0.2078	0.968	6.0204	0.1163	0.8464	0.3107	5.8424	2.4263	0.6223	1.8339	0.4772	0.1778	4.7343	1.9515	0.1721	3.2323	1.6414	1.2125	2.7677	2.9819	10.6078	1.6592	0.867	4.6381	0.8413	0.3358	0.3847	1.0329	0.2544	0.9312	0.7544	0.5509	0.3964	0.8466	3.7548	2.4294	1.2699	1.0045	2.0912	1.3091	2.5508	0.801	0.4333	0.3182
AC116366.1	0.2137	0.4943	0.9973	1.8789	0.2121	0.3059	0.4896	1.6696	0.2258	1.1076	0.2602	5.8931	1.5105	1.0504	0.8558	0.4885	0.3385	1.3095	1.5063	0.214	0.9551	0.9905	0.5413	1.074	1.1939	4.5572	0.7034	0.0802	0.6827	0.8247	0.1832	0.4335	0.2722	1.1559	0.4854	0.5921	0.5327	0.5993	0.3724	1.2198	0.5976	0.587	0.2114	0.6369	1.1628	1.9956	0.4472	0.1697	0.5664
FMR1-IT1	0.0989	0.705	0.9626	1.5013	0.1282	0.2868	0.1718	1.419	0.0963	1.0512	0.3001	1.9264	0.4727	0.6012	0.7837	0.2634	0.2454	1.1909	1.7272	0.095	0.8921	1.3087	0.2738	1.3676	1.3196	3.2055	0.8742	0.2564	0.192	0.3483	0.3707	0.6371	0.1974	1.1938	0.2965	0.3844	0.4105	0.8909	0.4284	0.57	1.5473	0.5257	1.6145	0.5566	1.4452	1.32	0.3869	0.3075	0.3294
AC132872.1	1.4476	2.2133	3.0762	3.4159	2.2621	1.3498	2.5307	4.2506	1.382	3.7967	2.6702	6.156	4.6977	2.0707	3.8523	1.4239	0.8593	3.8169	3.7102	3.2586	5.2675	3.5397	0.9562	5.0923	4.0566	6.0541	2.2673	3.0761	3.9866	4.3239	4.1099	1.975	1.435	0.9877	4.9879	3.0065	2.7101	1.7092	2.8504	10.3512	3.6951	5.4754	1.4323	7.0466	1.8321	3.4857	2.7443	1.2356	2.3161
LINCMD1	0.4038	0.1963	1.2388	0.7068	0.999	2.0438	0.17	0.7294	0.429	0.1626	0.4774	0.5403	0.3509	0.7333	0.0727	0.3259	0.3644	0.8105	2.606	0.3879	0.4258	0.299	1.8972	0.2744	0.4741	0.714	0.4172	0.3426	0.4752	0.1939	0.0688	0.0946	0.293	0.6256	0.044	0.6064	1.2191	1.2184	0.0867	0	2.5272	0.3345	0	0	0.0894	1.5288	0	0.1141	0.9781
AC131009.1	0.5574	0.2129	0.4134	0.2653	1.2382	0.7388	0.5993	0.6738	0.3489	0.5643	0.3452	0.4136	0.4757	0.242	0.5916	0.1767	0.3952	0.3596	0.4935	0.459	0.4618	1.1753	0.1837	0.4166	0.7541	0.3097	0.3017	0.0826	0.5153	0.0701	0.7462	0.4617	0.2648	0	0.8596	0.0387	0.1836	0.5285	1.0034	2.0443	0.4983	3.0235	0.6697	0.7469	0.3394	0.3401	0.3115	0.3714	0.2122
BISPR	2.0107	2.308	3.4627	1.0559	1.8549	1.796	2.9472	2.7788	1.6867	3.2365	0.961	2.8065	1.6107	2.1573	1.9642	2.5172	2.1229	2.7499	1.7385	3.0392	2.1533	1.9902	1.9636	1.9901	1.9324	4.7013	1.5404	2.7321	0.9228	1.9274	2.1766	2.2248	0.3483	3.4885	1.3161	2.7333	1.2023	1.669	3.7287	1.8852	1.0458	1.472	1.4439	2.3544	3.3169	1.5286	0.8529	2.0667	3.8547
AC105020.1	0.2769	0.9596	1.0782	2.5461	0.5582	0.1517	0.8995	4.6355	0.4044	1.6556	0.4001	6.6392	0.7721	0.4409	0.9829	0.1024	0.3512	2.3079	0.7974	0.4212	2.2203	1.7931	0.2343	1.3051	2.172	4.5775	1.2822	0.2074	0.7368	0.5621	0.4325	0.6244	0.0614	0.3168	0.3229	0.5008	0.2341	2.9758	0.3271	2.4664	1.2564	1.0398	0.0457	6.522	0.7213	1.5441	0.7823	0.287	0.9478
AC078864.1	3.5112	2.7748	10.2324	8.8557	1.9316	5.6479	2.5697	17.1603	3.2901	5.0469	5.1984	8.4315	20.1476	3.4808	6.2019	6.4704	4.5701	26.0278	1.9409	1.2729	7.2143	0.4384	6.3587	7.3045	10.0668	44.4523	8.0319	3.7787	12.0488	7.3209	4.6875	10.5852	0.3526	6.21	3.7349	10.4292	5.2253	1.8533	4.3829	8.3309	4.4365	11.8738	1.5404	1.45	3.1062	16.4128	5.7017	6.9351	14.4965
AL033527.3	0.7391	0.494	0.9971	0.0144	0.3529	0.3948	0.4954	0.3578	0.1326	0.4652	0.0843	1.7597	0.3835	0.0845	0.395	0.3972	0.1448	0.2049	2.9806	0.1775	0.7645	0.9405	1.5257	0.5815	1.1135	0.58	1.0807	1.2203	0.856	0.137	0.0729	0.2255	0.0647	0.6077	0.1633	0.2551	0.4216	0.2213	0.0536	1.3044	0.213	1.4771	0.0289	0.1946	0.5922	0.9035	0.4674	0.2621	0.3692
AC018653.3	1.2946	0.8845	1.6803	1.7471	1.0066	0.6841	1.8988	2.3394	0.9385	1.6565	0.9354	3.126	2.4237	0.6746	1.2255	1.9797	1.0423	2.1942	3.3877	0.3317	1.9465	3.1045	1.8852	2.1828	1.6224	4.2712	1.1536	1.1934	1.5083	0.4307	0.2292	0.9082	0.7847	0.1839	0.7074	1.971	0.7697	1.214	0.8837	4.4771	2.9259	1.9446	0.1281	1.0255	0.5781	3.3026	1.5435	0.8349	0.8624
Z68871.1	0.6437	0.6536	0.2914	0.8425	0.4462	0.1042	0.2946	1.1786	0.6559	0.4243	0.3764	0.7387	0.7513	0.364	0.4745	0.824	0.4309	0.9163	1.2819	0.4314	0.2894	0.8838	1.0499	1.1525	0.9923	0.5823	0.5577	0.2639	0.2131	0.1713	0.3507	0.4436	0.7568	0.574	0.2155	0.4218	0.8838	0.4684	0.7192	0.0627	1.4521	0.5457	0.7554	0.4306	0.1458	1.5026	0.6358	0.5585	0.7678
N4BP2L2-IT2	0.104	0.2287	1.1029	0.8656	0.3685	0.4023	0.518	1.2302	0.3141	0.6329	0.2616	1.7326	0.7667	0.509	0.9861	0.2032	0.1721	1.0859	0.9223	0.1733	1.3722	0.745	0.3937	1.1355	1.0182	2.8106	0.611	0.3597	0.4579	0.5894	0.1333	0.3441	0.263	0.9359	0.5367	0.7954	0.4415	0.49	0.3032	2.3079	0.5101	1.2959	0.1716	0.4988	0.6209	1.0592	0.3489	0.1294	0.432
AC096540.1	0.6671	0.3201	1.2988	0.7791	0.0665	0.2083	0.4753	0.321	0.7246	0.5909	0.4894	1.0441	0.6439	1.1141	0.6863	0.1823	0.6367	0.4635	0.318	0.5916	0.5621	0.1828	0.2368	0.3452	0.3313	0.9315	0.243	1.0643	0.5646	0.6778	0.4809	0.4629	0.2048	0.4737	0.1847	0.748	0.284	0.1217	0.2627	0.9679	0.4657	0.7405	0.1269	1.444	0.3437	0.548	0.4875	0.3989	0.4615
HOXB-AS3	0.3724	0.1264	0.8285	0.6566	0.1953	0.1131	0.2156	0.5023	0.0518	0.2277	0.2075	0.5296	0.339	0.2618	0.2371	0.5431	0.1584	0.4626	0.4196	0.3236	0.2742	0.6047	0.2291	0.497	0.6259	1.4484	0.1232	0.3402	1.6296	0.7728	5.2842	0.1485	0.4482	0.063	1.4888	0.7323	0.3844	0.2606	0.2514	0.4459	0.2386	0.6464	1.9035	0.4879	0.1943	1.0698	0.5153	0.1746	0.4016
AL031709.1	0.117	0.3474	0.4048	1.6169	0.101	0.0452	0.2257	1.4919	0.1139	0.518	0.0676	2.1603	0.9318	0.3386	0.3476	0.2423	0.0774	0.7825	0.6151	0.0749	0.5527	0.3572	0.2519	1.5446	0.8391	2.7298	0.8617	0.1213	1.2112	0.3776	0.0365	0.1005	0.4668	0.0554	0.1403	0.3789	0.3237	0.2218	0.4299	0.7763	0.6588	0.1184	0.1543	0.2926	0.4748	0.9159	0.1307	0.0808	0.5713
BNC2-AS1	3.0512	1.3065	0.9258	0.9097	1.7459	1.5627	6.6988	1.4871	1.8521	0.9828	4.81	0.9606	1.4679	1.9271	1.845	1.9351	1.5732	3.4198	0.4019	0.9517	1.2767	3.4288	0.256	1.5699	0.9893	3.9561	0.4003	3.945	4.36	1.4654	2.191	1.2254	1.318	0	0.808	4.8518	0.5118	1.5782	3.433	9.0939	6.0512	2.4677	0	0.892	1.8338	1.6926	0.6201	0.1232	2.9299
AC097359.2	0.9655	0.5567	1.2808	0.4679	0.8004	0.2882	0.5096	0.7523	0.5876	0.6477	0.4863	0.3995	0.5344	0.561	0.6751	0.7753	0.5919	0.6483	0.9999	0.8116	0.5215	1.2286	1.2448	0.7217	0.5684	0.5983	0.8203	1.3988	1.0568	0.5376	0.499	0.5123	2.8335	0.605	0.2044	0.9382	0.4715	0.6867	0.5479	0.5431	2.337	0.5499	5.3735	0.2752	0.9251	0.7202	0.4126	1.4495	1.22
AC008763.1	0.2213	0.3406	0.2872	0.2682	0.4693	0.0467	0.396	1.2584	0.1371	0.2495	0.8198	1.0973	1.5867	0.2446	1.2357	0.4108	0.3395	1.0095	0.4081	0.116	0.3111	0.3277	0.2971	1.0978	0.7967	1.9042	0.2795	1.0432	0.2344	0.2834	0.6033	0.3629	0.0268	0.0571	0.2413	1.2317	0.0742	0.2862	0.2852	0.3373	0.554	0.1833	0.8361	0.6542	0.2695	1.2246	0.1799	0.1877	0.1072
HMGA1P4	0.1141	0.1694	1.7274	0.7885	0.3942	0	0.9246	0.8954	0.1111	1.0779	0.1978	3.3252	0.409	0.5284	0.452	0.2701	0.1132	1.1066	0.2999	0.5845	1.4212	1.3549	0.3509	0.6822	0.8185	1.6764	0.2161	0.2366	0.5907	1.9755	0.5346	0.245	0.3541	0.27	0.7298	1.2194	0.2806	0.1803	0.2396	1.0759	0.714	1.5595	0.8654	0.2378	0.9725	0.9746	0.255	0.0394	0.304
AC093673.1	11.6207	7.2303	7.5753	5.6984	15.2623	10.5643	25.7287	7.3186	7.4928	9.6214	14.6594	16.2696	4.66	7.7053	5.4188	10.9685	11.7421	8.6148	8.5821	12.5717	9.5453	15.9861	3.8164	5.6737	8.2695	10.6556	7.437	20.3024	8.5036	11.3154	10.1546	10.5219	9.0883	2.0444	25.6801	6.4855	9.5852	7.2223	10.0182	25.0956	4.7339	15.3845	11.1095	24.6151	10.2953	7.5461	8.9223	6.5104	8.8912
SNHG26	0.2418	0.4233	1.0043	0.5667	0.6156	0.6962	0.3887	1.1074	0.1884	0.5695	0.2861	2.2855	0.5507	0.2717	0.8905	0.3738	0.4461	0.5909	1.2693	0.44	1.1035	2.0589	0.1864	0.4529	0.5804	1.6856	0.4401	0.2478	0.7733	0.2329	0.2346	0.3445	0.2119	0.4929	0.8803	0.4838	0.2231	0.5125	0.6452	2.1672	0.1727	0.9678	0.1604	3.7569	0.1975	0.5073	0.194	0.2565	0.991
AC125494.2	0.8777	1.1042	1.2062	0.9367	0.9366	0.0898	0.4185	1.0258	0.729	0.2515	1.3653	1.4751	1.82	0.9191	0.537	0.6876	0.205	1.5025	1.1344	0.4464	0.8317	0.7095	1.0244	1.3893	1.0223	2.2425	0.5053	2.5967	2.3056	2.1821	1.1128	0.8648	0.5495	1.8698	1.0528	0.6522	0.7382	0.3917	0.8946	6.4923	1.2278	1.8036	0.613	0.904	1.4461	0.9097	1.0387	1.4715	1.6679
LINC01004	0.1944	0.5707	2.2413	1.8463	0.8299	0.6632	1.1785	1.6074	0.2784	1.4689	0.5354	8.9408	2.0772	0.586	0.997	0.8732	0.3746	1.8247	1.1082	0.2197	3.1834	1.9093	0.5172	1.0686	1.1421	7.0433	0.7438	1.6604	2.5906	0.9566	0.3966	0.781	0.639	2.1115	1.5638	1.3002	0.422	0.4989	0.4504	7.0467	2.3118	1.7891	2.3197	2.1168	0.8635	2.0761	0.5624	0.3556	1.2112
AL022328.1	0.3903	0.8537	1.5197	1.9444	1.3334	0.535	0.4519	2.8459	0.38	0.5972	0.3999	2.7954	3.9006	1.0785	0.703	0.7561	0.1409	2.8841	2.3988	0.5113	2.652	0.614	0.9169	2.3605	1.9855	3.6803	0.9186	1.0303	3.5824	1.5933	0.665	0.5943	0.8025	0.0504	0.7661	0.7585	0.9165	0.5047	0.4192	0.818	0.8882	1.7784	0.4213	0.9319	0.7778	3.2205	0.5155	0.3677	0.4018
AL117379.1	0.2004	0.2679	2.0484	0.9091	0.7791	0.6102	1.1313	1.8066	0.4147	1.2427	0.3041	2.6461	1.7363	0.4786	1.0175	0.4226	0.2238	1.0559	1.2421	0.4091	2.2276	0.7906	0.3237	0.9925	0.8411	4.2226	0.4904	0.9093	1.589	0.7279	0.2113	0.581	0.4666	0.1779	1.0517	2.264	0.5315	0.2613	0.3749	11.6034	0.8153	2.0167	0.7188	1.0652	0.9153	1.3643	0.504	0.2596	0.3838
SNHG20	0.8359	0.6034	1.2151	2.0861	0.9857	0.4589	0.9904	1.5623	1.088	1.1057	0.7634	1.7344	1.3917	0.8227	0.9578	0.809	0.5089	2.0131	1.507	0.6745	2.6068	1.0268	0.6737	1.6037	1.7679	2.8178	0.6774	0.6819	1.9296	1.1089	1.2638	0.9801	0.3188	0.4749	1.2366	0.7744	1.1052	0.4782	1.253	2.6949	1.0655	1.477	0.5651	0.7771	0.7295	1.6394	0.8533	0.9212	0.9447
FLJ20021	3.3705	4.5915	3.8731	2.5597	4.9798	6.5987	6.1895	5.2764	2.3831	2.5102	6.7195	4.0333	4.7459	3.9525	4.7638	4.4413	3.729	2.4991	3.8705	4.5785	5.4226	2.9722	2.9323	7.3659	5.4708	6.2351	3.4297	11.1095	7.3642	10.9639	5.6937	5.7538	2.7419	0.0915	3.7339	5.4032	2.7132	3.7051	8.7585	8.3464	2.9559	4.4021	7.0946	5.1014	6.2486	4.4245	4.5351	5.5627	3.2604
AC103591.3	0.8115	0.2169	1.3692	1.3822	0.3155	0	1.2215	1.6123	0.2371	0.6469	0.7036	2.0374	0.7757	0.4228	0.6431	0.2882	0.6444	1.3029	0.4572	0.3118	2.1961	6.2782	1.2731	0.6066	0.6288	0.8417	0.4099	0.8415	0.9454	2.8581	0	0.2091	0.2159	4.4947	1.2654	0.9463	0.3743	0.9234	1.4061	1.0204	0.5079	0.7395	0.0803	0.9134	0.5929	0.6932	1.2698	0.0841	1.027
DGUOK-AS1	0.1574	0.2296	0.5759	1.2295	0.0742	0.1826	0.2486	0.6319	0.1533	0.5832	0.1985	2.2056	0.6157	0.522	0.2977	0.2287	0.0994	0.9192	0.9031	0.0412	0.8484	0.5828	0.1981	1.0592	0.653	1.5031	0.3344	0.2523	0.4446	0.5293	0.1207	0.2951	0.1904	0.6505	0.412	0.2503	0.4225	0.19	0.1691	1.1098	0.4747	0.5	0.1133	0.716	0.488	0.8406	0.144	0.0148	0.4099
AC090948.2	0.421	0.3752	0.7416	0.6235	0.3507	0.6976	0.5223	0.8187	0.2928	1.0388	0.2868	1.3798	0.4671	0.3656	0.4468	0.2403	0.1791	0.8148	0.8471	0.2889	0.1938	0.3673	0.6105	0.5395	0.6472	0.6628	0.6646	0.1559	0.2335	0.3442	0.1973	0.465	0.5601	0.4698	0.4328	0.2338	0.6935	0.5133	0.6158	0.1891	0.527	0.9592	0.7141	0.6393	0.4395	0.9633	0.4705	0.4052	0.1402
AC136475.3	1.9918	1.1775	6.1174	0.9931	11.7811	8.7378	3.174	30.8812	1.6515	2.9173	0.7694	42.582	31.7192	6.5937	7.7362	4.8327	3.7778	55.6101	12.3998	1.5914	34.3857	6.6651	0.2548	13.7686	9.3889	117.442	8.5176	24.3167	76.9143	0.5036	3.3821	0.2287	0.5772	0.056	23.3947	20.505	0.4366	4.7687	22.304	5.2284	22.0064	24.9215	4.5659	6.6839	5.6199	17.8369	4.8713	2.5141	5.6617
AL353622.1	0.3052	0.5284	1.9353	0.9622	0.226	0.445	0.6967	1.4373	0.3227	0.7956	1.0584	3.9257	3.3552	0.5149	0.2591	0.511	0.4154	1.6276	0.7959	0.511	3.5622	0.6214	1.2795	0.8799	1.5089	6.4104	0.8424	0.6511	3.5555	1.2515	0.3514	0.5168	0.1276	1.2508	1.0041	1.8726	0.362	0.5375	0.5013	3.6459	2.7996	1.3907	0.2416	0.9597	0.7433	1.9926	0.3314	1.3105	0.4763
COLCA1	0.384	0.2517	0.6829	0.4485	1.9571	0.1585	0.0919	1.1412	0.2948	0.2502	0.3682	0.7944	2.4379	0.2886	0.2506	0.1885	0.8027	1.2969	0.4827	0.3654	0.4925	0.2049	0.138	0.7687	0.4451	1.161	0.6762	0.0594	1.8713	0.2422	0.1436	1.0206	0.2407	0.611	0.0664	0.802	0.3764	0.2259	3.8389	0.4701	0.8724	0.5609	5.2593	0.2725	0.0787	0.763	0.2807	0.6736	0.7859
AC067838.1	1.0288	1.6764	0.9156	1.1319	0.419	0.4773	1.0891	0.8219	0.9731	1.1456	1.0958	2.8247	2.1074	1.3274	0.6697	1.3049	1.2837	0.9439	0.1656	1.186	1.5152	0.7181	0.8952	1.7577	0.9616	2.5915	0.8352	5.0905	1.9024	2.8728	1.763	1.5907	0.8212	3.7988	1.375	1.1711	1.3286	1.1428	0.9029	2.4641	2.3179	1.0268	0.1163	0.772	4.0091	1.7263	1.4455	1.0358	0.5091
ZNF710-AS1	9.0001	6.812	5.5524	5.4446	5.7103	0.5965	3.2007	4.2403	4.1771	3.3339	4.9202	4.6853	6.9487	4.6694	2.1016	1.3647	7.6454	2.7799	0.9549	2.1447	3.7507	28.8543	4.5953	5.1943	2.3195	8.4641	4.7236	2.0182	8.2459	4.2711	1.5664	6.1825	4.3775	3.76	1.3389	9.2626	4.8575	1.5573	3.1069	3.6991	12.3372	3.9235	29.4097	2.2731	3.1529	7.0084	6.1664	2.3381	7.9142
AC018521.5	0.4641	0.5503	0.7402	0.5709	0.5505	0.3102	0.5328	0.7728	0.2987	0.3101	0.5627	0.5925	0.7473	0.3791	0.3857	0.3283	0.3162	0.3789	0.328	0.7444	0.6437	0.7928	0.6243	0.5263	0.4775	0.4182	0.3204	0.412	1.059	1.0563	0.752	0.5169	0.764	0.3072	0.519	0.5351	0.4209	0.276	0.5142	0.4122	0.5489	0.4242	0.3113	0.3738	0.5987	0.5418	0.3957	0.4525	0.2882
PCBP1-AS1	0.8767	0.8509	1.304	1.9711	0.7791	0.3934	0.4607	1.9223	0.7209	0.6813	0.8913	1.9858	1.6277	0.9014	1.3109	0.5127	0.7189	1.2362	1.0247	0.5233	1.4761	0.5393	0.7738	1.5766	1.1407	2.2209	1.2125	0.3868	1.1893	0.629	0.564	0.7383	1.8122	0.6391	0.67	1.3274	0.7622	0.5596	0.6996	1.1109	1.6262	1.0723	0.3131	0.8365	0.5534	1.2137	0.8845	0.8598	1.1373
AC090589.3	0.3546	0.7109	1.8024	2.4726	0.268	0.0685	0.5132	2.1308	0.4603	1.2825	0.4355	3.1976	1.1651	0.5902	0.9366	0.6559	0.176	1.868	1.2985	0.2555	1.5231	1.0828	0.5726	1.6123	1.5517	3.831	0.9515	0.6128	1.1092	0.9626	0.3046	0.5711	0.5897	0.4616	0.8506	0.7178	0.4634	0.6724	0.8145	1.2075	1.4609	0.7181	1.0232	1.2194	0.8996	2.2086	0.8256	0.3675	0.5904
PTOV1-AS2	0.3647	0.2364	1.5493	2.922	0.4512	0.2115	1.2669	2.7815	0.5812	1.4392	0.4456	3.861	2.7537	0.6767	1.593	1.1923	0.1975	2.9614	2.0923	0.3504	3.397	1.6202	0.5967	2.2555	2.0696	5.6103	0.7851	1.1863	2.1889	1.2262	0.3573	0.2777	0.375	0.1884	0.9943	1.4499	0.7188	0.3459	0.4701	3.1271	1.4941	1.8886	1.1318	1.0367	0.6865	2.4077	0.5188	0.2234	0.5632
AL162458.1	0.0953	0.2779	0.6059	0.5737	0.2111	0.1567	0.5819	0.6753	0.1838	0.6405	0.1412	1.823	0.7833	0.2432	0.3621	0.2804	0.1163	0.7336	1.2288	0.1374	0.7424	0.8978	0.2732	0.4989	0.5832	1.4784	0.3023	0.6407	0.5168	0.2781	0.1601	0.2636	0.3171	0.127	0.1906	0.388	0.1979	0.1093	0.2425	3.2369	1.1002	0.525	0.5562	0.6757	0.358	0.7064	0.2065	0.1071	0.1694
AP001505.1	3.5221	2.7634	1.7391	2.5233	5.9533	2.0426	4.2998	2.5637	2.0131	2.6452	4.4479	4.6404	1.9672	2.3938	2.1997	1.1217	0.836	2.6509	2.5021	2.9055	5.3778	2.6502	1.3073	1.946	2.3731	3.8718	2.8768	8.5757	3.5681	3.4721	4.7719	3.0091	1.0696	0.5437	7.4852	2.567	2.0484	2.6865	0.4824	9.1069	2.995	3.1401	1.8182	2.394	9.5578	2.1667	2.3535	2.7776	2.1166
EMX2OS	12.3805	8.9058	9.6758	6.5391	6.5973	0.1676	0.7905	17.5336	9.9129	3.6926	17.0643	5.2194	23.1343	7.262	4.7777	10.0772	7.3749	16.4622	3.3216	2.8482	4.8918	0.6098	9.8392	11.1865	11.0761	9.0569	10.2553	0.7987	19.6125	5.7571	12.5828	16.9082	12.3725	5.4451	2.0918	18.7759	12.8402	5.1162	8.1931	2.0327	5.0561	0.7164	9.1148	0	4.0785	13.7546	6.3344	21.6899	15.6523
AP000894.4	1.1236	0.5632	2.8712	0.3901	0.9101	0.2036	0.6912	1.0336	1.1625	0.4355	1.6745	1.4288	1.3427	1.1283	0.5566	0.4677	0.4182	1.3038	1.1079	0.6747	0.8145	1.2153	0.2592	0.7349	0.5441	1.1382	0.7982	1.0196	1.9999	1.144	2.9617	1.6288	0.9343	1.8452	0.5897	1.9449	0.8746	0.9656	1.1615	1.8398	0.945	0.48	2.6404	0.3952	0.3421	1.0499	0.3532	0.4367	0.7719
AC010542.5	0.222	0.5539	1.2677	1.9727	0.5178	0.618	1.5936	1.9602	0.1297	1.8877	0.154	3.3441	1.5916	0.4241	1.0995	1.1038	0.1763	1.7821	2.1012	0.1706	2.3458	2.079	0.6146	1.593	1.3378	4.9506	1.0092	1.059	1.4368	1.251	0.2913	0.5721	0.3544	2.0808	1.4911	0.8629	0.5324	0.3368	0.1748	3.1172	1.1948	1.4161	1.9329	1.5547	2.6494	2.4653	0.4466	0.138	0.621
AL591895.1	7.1154	12.6381	23.7203	23.2068	19.5779	8.3095	8.1258	12.9823	7.4981	12.6057	8.0707	28.2699	28.2448	12.9512	9.704	15.0585	5.1759	14.0362	18.0124	8.3337	38.2487	10.865	19.3853	17.9965	18.1676	31.4684	9.3244	26.6855	16.2129	32.7422	27.2668	18.839	14.5239	26.579	17.5957	10.2294	12.2736	6.7011	9.404	26.71	15.4336	18.1357	3.1343	7.6798	19.7046	28.415	13.0733	9.1932	9.8687
AC009065.8	0.5811	0.5562	1.2571	2.5502	0.5578	0.4993	0.4984	1.7738	0.6078	1.5824	0.7091	4.8634	1.1059	1.0467	0.7249	0.5542	0.5127	1.4903	0.9701	0.641	4.8539	1.0736	0.9733	1.6088	1.7047	2.4836	1.3862	0.7812	0.9751	1.2697	0.6253	0.6933	1.6322	0.0917	2.3751	0.8366	0.6949	0.4286	0.8137	2.9095	1.1988	1.2096	3.5989	0.646	1.3368	1.8846	0.842	0.4908	0.7168
AL157871.2	0.0307	0.0821	0.2791	1.479	0	0.0356	0.6048	0.8818	0.0898	1.2247	0.0266	2.5536	0.3671	0.6671	0.6392	0	0	0.4625	0.3462	0.0885	0.7523	1.6577	0.2552	0.2526	0.9523	3.0276	0.388	0	0.4773	0.3787	0.1152	0.3167	0.2044	0.0436	0.4791	0.1194	0.2267	0.1748	0.1452	0.6439	0.0577	0.3267	0.5776	0.7301	0.2993	1.2796	0.2404	0.1274	0.2456
AL132800.1	0.7579	1.1427	0.256	0.7112	0.8073	0.277	0.3366	1.5357	0.5207	0.4874	0.8507	0.4225	1.5819	0.5094	0.9205	0.7421	0.4689	1.0523	0.6903	1.0922	0.4014	1.6541	1.0732	1.4513	1.1575	0.801	0.9801	0.8398	1.4918	0.512	1.4352	1.505	1.2984	0.9732	0.4359	0.5297	1.0584	0.7089	1.3125	0.4733	1.2151	0.8989	0.5496	0.7401	0.2845	0.8592	0.882	1.3559	0.6501
POT1-AS1	8.0563	5.6524	14.5497	4.5383	13.4236	11.8687	1.9028	12.8304	3.7704	1.5055	2.8993	9.3394	3.6308	3.7656	1.6885	2.2193	3.1039	5.1383	2.1948	4.5441	2.7743	0.1655	13.1762	5.9375	1.7524	4.4749	3.2568	8.0492	6.9595	3.0892	5.5991	2.8107	0.7327	18.2298	0.546	10.0757	3.1738	7.2659	5.2448	0.9788	5.901	1.676	0.0926	0.6691	3.7375	8.564	2.7189	4.054	4.655
AC008105.3	0.0784	0.1863	1.0514	0.7128	0.1806	0.1212	0.9935	1.4038	0.0806	1.1304	0.0755	2.8884	0.4632	0.3253	0.7723	0.4254	0.0778	1.2544	0.6822	0.1213	2.9804	1.1927	0.3698	0.5665	0.7237	3.3996	0.2393	0.4381	0.8739	0.5944	0.0245	0.1347	0.2028	0.1361	5.125	0.6729	0.229	0.2767	0.223	3.0716	0.6024	2.8578	0.0733	0.4358	0.9388	2.0511	0.2385	0.0632	0.1277
BX537318.1	2.3325	1.2271	2.4985	1.2903	2.2761	2.4773	2.8797	2.3265	1.6556	1.3816	3.7523	1.7518	2.5858	1.8182	2.2967	1.8839	1.1855	1.8049	1.5517	1.3094	1.0684	2.4746	2.1786	1.4285	1.2218	3.1518	1.7745	2.4189	5.3111	2.4374	1.7777	1.8468	1.4021	0.1996	1.3989	4.069	1.1796	1.0793	2.6671	6.5524	1.6885	3.0093	0.5422	3.5498	2.293	1.5005	2.2459	3.8156	3.1261
BX539320.1	0.5415	0.3447	1.4809	0.6588	0.3258	0.4037	0.5374	0.4838	0.3201	0.5139	0.4192	2.0091	0.9243	0.3359	0.4789	0.3777	0.4223	0.5434	0.6755	0.1672	0.8723	1.0237	0.464	0.3036	0.6493	1.2036	0.5129	0.3008	0.8511	0.2214	0.4531	0.1744	0.3345	0	0.3943	1.8792	0.1606	0.3484	1.0357	0.7093	0.7504	1.1162	4.2287	0.3628	0.5652	0.6815	0.4323	0.2405	0.5668
AL031717.1	0.1201	0.3477	0.1558	0.7336	0.0389	0.1045	0.4866	1.5241	0.1461	0.3988	0.1041	2.5729	0.4663	0.365	0.4163	0.3198	0.3277	1.235	1.7927	0.0865	1.2379	0.7334	0.9696	1.3014	0.8011	1.6347	0.8719	0.5915	0.2331	0.1322	0.2813	0.116	0.4393	0	0.288	0.7876	0.1661	0.3131	0.4965	1.101	0.6763	1.0942	0.0594	0.1502	0.4387	1.795	0.302	0.0311	0.2799
VIM-AS1	0.7264	0.8957	3.212	1.1884	0.7333	1.4303	1.1442	1.2928	0.9294	1.2494	0.6957	2.5301	1.8874	1.0269	1.4475	1.1099	1.006	1.3222	1.399	0.9331	1.5021	0.9974	1.7071	1.3322	1.367	1.9055	1.3493	0.8847	1.8149	1.0858	1.8047	1.2407	0.3259	3.0469	1.7527	0.9603	1.5895	1.6019	1.3837	1.8498	1.3902	1.501	0.0919	1.4366	1.368	1.9301	0.9629	0.7441	1.0014
AC064836.3	0.0909	0.0675	1.2382	1.2896	0.2159	0.5094	0.5611	1.3037	0.1032	0.9792	0.2495	3.8282	0.7419	0.526	0.9151	0.1345	0.1503	1.3524	0.9726	0.1455	2.5759	0.8016	0.1258	0.2943	0.8344	2.7291	0.306	0.9265	0.2744	0.5867	0.1277	0.078	0.2015	0.3441	0.4904	1.1772	0.1397	0.56	0.0716	2.3009	0.436	1.173	0.2247	1.0416	0.4979	0.663	0.3385	0.0942	0.4035
AC093788.1	0.0549	0.1956	0.6649	0.6774	0.3556	0.2759	0.7414	0.7001	0.2316	0.8913	0.111	2.9779	0.9182	0.1748	0.6525	0.2924	0.0363	0.459	0.5979	0.0352	1.2968	0.8381	0.1857	0.5881	0.6615	1.2098	0.3697	0.1518	0.3079	0.3222	0.0686	0.1886	0.3408	1.5071	0.395	0.5334	0.2194	0.4684	0.1585	2.3582	0.6756	1.056	0.0724	0.6636	0.6239	0.8792	0.1022	0.1327	0.3534
HOXB-AS1	0.5766	0.3005	0.9178	1.6274	0.4934	0.265	0.655	2.6097	0.572	1.2527	0.6697	1.6294	2.6909	0.7653	1.2717	0.8983	0.5723	2.5655	3.4936	0.3135	3.4768	1.3732	0.2008	1.5288	2.0605	6.841	0.2198	0.5641	1.1547	0.6131	0.4996	0.4626	0.3908	0.3399	0.522	2.5371	0.7226	0.588	1.4994	5.073	1.0621	2.082	0.4951	0.1769	0.5962	2.8694	1.1187	0.2932	1.7826
THAP9-AS1	3.1513	4.6231	7.7397	12.2913	4.2636	0.9171	5.1807	6.0485	6.9447	6.2902	5.0833	16.43	6.3329	9.5166	5.2157	2.298	3.6141	7.2924	6.0588	3.3757	9.7924	7.9591	2.3921	5.9972	5.2235	14.4733	2.986	8.8361	6.4807	5.1318	3.4232	6.1827	3.1098	12.7201	5.427	11.788	4.3695	4.8793	4.7178	8.6215	31.8675	7.4521	5.9841	3.068	7.2574	17.2087	3.2291	2.2547	5.1976
AL365330.1	0.1916	0.4839	1.6582	1.703	0.4553	0.5186	0.2959	1.5747	0.311	0.7922	0.4985	1.8804	1.9083	0.5548	1.0125	0.1702	0.317	1.1859	0.8638	0.3068	1.5641	0.5527	0.5306	1.5041	1.0724	3.8513	0.8269	0.7949	1.3644	1.1531	0.2095	0.6173	0.7649	0.4083	0.3448	0.6518	0.6187	0.5452	0.478	1.5062	0.6796	0.4366	0.5372	0.5992	0.6224	2.4216	0.8211	0.1986	0.6383
AC009704.2	0.1756	0.1565	1.3217	2.2363	0.3185	0.2444	0.2033	3.049	0.2735	0.3732	0.2131	3.1313	0.7972	1.1283	0.3478	0.2494	0.244	1.9733	2.1762	0.0675	1.267	0.6434	0.4861	1.8898	0.6651	1.4114	0.2217	0.2549	0.3636	0.2473	0.0987	0.4977	1.0278	1.2966	0.2948	2.252	0.162	0.3996	0.4978	4.0476	0.8351	1.6	0.1042	0.3513	0.5559	1.7623	0.157	0.0364	0.3041
AC073487.1	0.1924	0.4286	1.1235	0.9972	0.3739	0.1859	0.1856	1.156	0.1249	0.5112	0.139	2.1095	0.498	0.529	0.6034	0.2277	0.1591	0.6435	0.3974	0.2772	0.909	0.5548	0.2663	1.0065	0.9385	1.829	0.6478	0.1995	0.664	0.7057	0.0901	0.3718	0.2559	0.5009	0.2307	0.405	0.2366	0.1824	0.1768	1.8142	0.5016	0.5357	0.1586	0.3208	1.0542	0.7874	0.1075	0.0997	0.363
AL161782.1	0.5788	0.129	0.7137	0.5144	0.7501	0.2686	0.2011	0.9371	0.7609	0.1025	0.1757	0.1002	1.1067	0.3519	0.086	0.1542	0.2011	1.1617	0.2609	0.2224	0.0746	0.1473	0.2938	0.5409	0.3987	0.4128	0.4021	0.03	0.7867	0.1274	0.0542	0.7831	0.4236	0.8632	0	0.225	0.8277	0.1372	0.5927	0	0.3079	0.044	0.5154	0	0.0705	0.989	0.2911	0.5399	0.5205
RNASEH1-AS1	0.9881	1.5711	1.4383	1.5438	1.7424	0.7775	1.0723	1.2232	0.8074	0.9919	1.3035	0.9594	1.5743	0.7437	0.76	1.1525	1.4115	1.1937	1.4496	1.2284	0.7041	1.3096	0.9047	0.8892	1.0008	1.1254	0.7144	1.0448	2.4777	0.9963	0.8642	0.8588	1.2011	0.3687	2.1473	1.2915	0.815	0.6981	2.7466	1.2384	0.6281	0.8004	0.8664	1.8657	0.6512	1.0717	1.1867	1.6546	1.1873
AL136531.1	0.4593	0.5353	1.0548	0.6018	0.8242	0.1639	0.45	0.546	0.6193	0.4069	0.4289	1.7131	0.7178	0.6137	0.455	0.251	0.2455	0.9928	0.3981	0.1697	0.5464	1.2589	0.2935	0.5282	0.7909	1.9241	0.2454	0.3664	0.4574	0.5911	0.3642	0.5008	0.7521	0.7025	0.4662	0.2747	0.2282	0.5696	0.6679	0.4073	0.9509	0.8587	0.4195	0.6187	0.5594	0.8301	0.5924	0.3662	0.5413
AC004687.1	0.1566	0.4092	0.6909	1.1748	0.1217	0.0242	1.4985	0.8141	0.0711	0.8136	0.1991	4.6083	0.9104	0.2447	0.7547	0.6116	0.1243	0.4713	0.3058	0.1504	3.107	0.7437	0.2601	1.0142	0.7098	4.4792	1.0742	0.1407	1.5672	1.2498	0.0391	0.269	0.0278	0.0148	1.0265	0.4361	0.491	0.1386	0.2137	0.4703	0.3984	1.0621	0.1136	0.483	2.2624	2.0173	0.3616	0.0865	0.2225
AC087752.3	1.0286	1.0658	0.8383	0.372	0.589	0.6104	0.5263	0.9681	0.4426	1.0171	0.6429	1.284	0.7432	0.831	1.3033	0.7221	0.9972	1.2963	1.779	0.6434	1.7571	0.7062	1.0155	0.6437	1.1739	1.4267	0.4682	0.124	1.4553	0.1896	0.4932	0.2466	1.3367	0.1699	0.2582	3.324	0.3531	0.2722	1.5449	0.8021	2.0211	1.2717	0.0947	0.1197	0.7574	1.4049	0.4545	0.8678	1.0198
AC116914.2	0.2914	0.4674	1.9668	3.0213	0.2266	0.6084	1.0122	1.9299	0.1703	4.0785	0.1516	4.2385	1.8804	0.9111	1.5588	0.3622	0.2314	2.281	0.9851	0.168	2.779	2.2545	0.4841	3.1368	3.1611	7.7078	0.7728	0.6648	1.6597	1.3343	0.1092	0.3755	0.3102	0.4139	3.2857	0.9062	0.2688	0.2763	0.5967	6.2296	1.2402	1.3278	0.2883	1.5307	2.2003	3.0496	0.456	0	0.4659
AL355075.2	0	0.1897	0.4145	0.762	0.1839	0.2058	0.4108	1.1227	0.0691	1.0686	0.0615	1.8124	0.848	0.2773	0.949	0.252	0.0704	0.8901	0.6797	0.1363	0.8688	0.614	0.262	1.22	0.9469	2.3922	0.8738	0.184	1.2401	0.2812	0.0665	0.2743	0.236	1.3606	0.2979	0.5172	0.2618	0.1682	0.4471	0.9295	0.7772	0.3772	0.4213	0.3994	0.1728	1.8944	0.3173	0.1103	0.5909
CD27-AS1	3.8069	3.0652	4.999	5.0614	4.1164	3.0339	3.8103	6.2785	2.4601	3.2007	4.5659	7.8638	5.0592	2.7458	4.9513	3.2171	2.5322	5.0257	6.3423	3.085	7.8228	6.0026	6.4862	6.7414	4.7389	7.1948	3.8832	7.0775	7.7805	3.4832	4.0003	3.0698	2.9583	2.8126	4.489	5.5273	3.8461	3.1535	5.9224	14.3398	7.5857	4.7645	4.3364	4.4508	2.7986	4.3302	3.6504	3.2769	5.6271
AP000355.1	0.636	1.7003	2.5223	3.454	0.4121	1.3114	0.4091	7.0461	1.3418	0.6886	1.1029	1.2542	5.0244	0.9512	0.595	1.4745	1.017	2.7302	3.9416	0.2037	0.6375	0.0719	2.1848	4.939	2.829	9.2999	1.2271	0.2199	2.7442	1.0578	0.0331	1.5479	0.094	1.2044	0	3.0558	0.8149	0.268	1.614	1.1848	0.973	0.4293	0.0699	0.0442	1.5921	3.4335	1.6192	1.0986	2.1653
SEMA6A-AS1	0.1499	0.4434	0.5836	1.6693	0.1321	0.5563	0.3332	1.2308	0.2569	0.4567	0.2495	3.545	1.0173	0.5206	0.3148	0.3353	0.2797	1.0047	0.5134	0.0864	0.394	0.354	0.6805	0.8425	0.8826	2.3086	1.0978	0.143	0.4113	0.2375	0.118	0.7647	0.2233	1.0984	0.489	0.4486	0.4977	0.631	0.2502	0.6157	1.9698	0.4189	0.1661	0.2174	0.2628	2.3943	0.2412	0.2113	0.4752
TAPT1-AS1	0.6015	0.6017	0.3426	0.6819	0.7	0.1709	0.5117	0.795	0.5678	0.4132	0.5375	1.7006	0.6308	0.3891	0.4621	0.3979	0.3229	1.2196	1.0098	0.3715	0.5379	0.5874	0.4645	0.5965	0.4862	1.5201	0.6434	0.2037	0.8899	0.3891	0.627	0.5457	0.784	0.4882	0.7878	0.2684	0.7531	0.1572	0.3868	0.4438	0.4994	0.8484	1.1357	0.3685	0.4037	0.8914	0.3019	0.4072	0.5438
OCIAD1-AS1	0.512	0.3422	0.6645	1.4219	0.2488	0.1485	0.6669	1.2716	0.6232	1.0771	0.3329	3.8232	1.3766	1.5007	0.6974	0.4546	0.3176	0.8349	0.7933	0.1844	2.1444	0.1303	0.2953	1.2439	0.7714	3.2363	0.7678	0.7964	0.7456	0.8453	0.4198	0.3299	0.9366	1.9997	0.5374	1.1816	0.5314	0.4248	0.4032	3.4204	0.8411	2.7218	1.5198	0.8805	0.7015	0.6834	0.1431	0.0663	0.4263
AL080317.2	0.3537	0.1611	0.9693	1.467	0.3769	0.2735	0.2002	0.7578	0.2526	0.4457	0.1534	1.9124	0.7984	0.2389	0.1986	0.2582	0.1521	0.3313	0.2967	0.1095	0.7952	0.2121	0.2322	0.3673	0.3959	1.1568	0.3946	0.7581	0.4732	0.4949	0.2505	0.4204	0.4183	0.7313	0.1414	0.3323	0.2357	0.1864	0.1269	1.2192	0.7453	0.8119	0.1322	0.177	0.2633	0.8184	0.246	0.3666	0.2173
AC024075.2	2.3143	3.0473	4.0349	5.3889	3.2228	2.1768	3.0663	3.3891	2.4778	3.7533	3.0747	5.5923	4.7329	3.0397	3.3762	3.3429	1.8171	3.5703	2.504	2.179	3.9321	2.2035	2.3696	5.0952	4.6391	7.8376	2.8718	6.9612	5.3058	4.7954	2.6328	3.976	1.8382	3.385	2.845	2.7076	4.2911	1.605	2.6479	5.7191	4.3164	4.7043	6.6645	2.1888	7.4316	5.25	4.0281	2.8044	4.6784
LINC00623	1.0763	1.2265	1.6933	1.3043	0.9721	1.9293	1.7296	1.5936	0.4002	1.2134	0.4298	3.253	1.0523	1.3143	2.2035	1.6217	0.9259	1.3812	1.3231	1.4914	1.5636	1.3945	0.5117	0.8094	1.2074	2.4781	1.0462	1.7047	1.4608	1.9356	1.8951	0.5631	0.46	0.5373	2.2378	0.786	0.674	1.3237	1.4539	5.6189	0.8859	2.4868	0.1678	2.1292	2.6215	1.1354	1.0863	0.764	1.1862
SNHG11	1.0644	0.9385	1.9604	1.5266	2.1759	1.1999	1.9486	1.55	1.3759	2.1879	1.5143	1.9989	2.3558	0.9732	1.2215	1.634	1.0751	1.275	1.8583	1.0874	1.8886	1.984	1.7572	1.653	1.3391	3.0227	0.9159	2.6858	2.8916	1.0396	0.8992	1.1784	1.2267	0.4099	1.6679	1.4751	1.0995	0.8814	1.3195	7.6353	3.0612	2.4252	1.9061	2.1141	1.4652	2.0892	1.1437	1.1382	1.1409
AC072022.2	0.1334	0.1982	0.1539	0.1866	0.2882	0.2923	0.2746	0.6	0.2598	0.4859	0.527	0.8215	1.5412	0.4635	0.5581	0.6318	0.1913	0.848	2.0547	0.1567	0.7069	1.2677	0.4105	0.3325	1.187	0.7689	0.4025	0.2614	0.3454	0.1697	0.1528	0.3056	0.217	0.1263	0.569	0.3746	0.2598	0.4077	0.6772	0.8545	0.2969	0.4729	0.3374	0.5377	0.1805	0.7441	0.6297	0.1229	0.5234
AL512791.1	0.2261	0.6549	2.1279	6.0287	0.293	0.7869	0.72	3.2449	0.2752	2.1033	0.4411	4.9434	5.2693	0.9819	3.0802	0.4518	0.505	2.7798	1.9748	0.4888	3.0599	1.7265	1.0957	4.6485	5.1104	8.4295	2.9629	0.3518	1.7563	2.24	0.2649	1.0927	1.1282	0.9635	0.6103	0.6592	1.5645	0.9114	1.8701	2.1327	0.6369	1.5456	0.4475	1.2727	1.79	3.3807	1.3901	0.4688	1.0921
LINC00667	1.823	2.6322	4.8565	2.7449	2.4451	1.789	1.426	3.6783	2.5638	2.0926	3.607	3.7298	4.2886	3.073	4.975	3.0224	1.9179	5.1645	4.9187	3.0313	3.616	6.633	2.6345	3.8834	2.9118	5.089	2.785	3.0789	3.0906	2.4973	3.2547	2.8708	3.4827	8.2995	1.6103	3.4875	3.8098	2.5365	3.3996	3.4404	3.202	2.5316	1.3383	1.6979	1.2195	4.1733	3.5869	1.3165	4.8651
LINC01802	0.0649	0	0	0.024	0	0.3385	0	0.0477	0	0	0.1125	0.0281	0.0388	0	0	0	0	0	0	0.1558	0	0	0	0.0242	0	0	0	0.0673	0	0	0	0	0	0.1842	0	0.0315	0	0.0308	0	0	0	0.2463	69.6899	0	0.079	0	0	0	0
ADIRF-AS1	0.2951	0.4391	0.7812	1.0838	0.52	0.4312	0.5671	2.3167	0.181	0.7919	0.4349	3.0527	1.5549	0.1896	0.8272	0.2934	0.2226	1.0867	1.6657	0.3288	2.0609	0.6788	0.3513	0.7609	1.0593	3.642	1.3303	0.6181	1.1	0.6339	0.3733	0.5361	0.5731	0.1341	0.8352	2.0357	0.4682	0.277	0.4787	2.5385	2.312	1.0577	1.1678	1.3432	0.521	1.1091	0.4188	0.2324	0.4068
AC009403.1	0.977	0.6028	1.5282	1.2492	0.9739	1.201	1.0056	1.3949	0.9432	1.1835	0.6806	3.1015	1.4569	0.9718	0.6121	1.164	0.9697	1.2235	1.7784	0.6017	1.4528	1.7852	0.7167	0.799	0.7477	3.5946	0.5747	0.6062	2.2916	0.7279	0.3522	0.7747	0.9999	1.0792	0.641	1.8826	0.7472	0.6414	1.1838	2.4677	2.1062	1.002	0.3883	0.9608	0.4475	1.3108	0.5787	0.6058	1.3795
AL133371.2	1.846	3.9583	0.2246	1.5807	0	0.1338	0.8683	0.7216	2.5278	2.6572	0.6002	2.647	1.2408	1.2023	2.8002	3.1244	0.8589	3.9365	1.105	2.5492	2.5276	2.7601	3.8332	1.5093	2.9798	2.6926	3.0234	0.6581	1.7175	0.8127	0.6487	4.1625	1.3815	2.1302	0.6919	1.0651	1.969	2.4069	1.6811	0.5441	1.6247	3.1543	0.2283	1.0822	1.5456	2.5872	1.0316	1.5545	1.9213
DBH-AS1	0.3964	0.4663	1.0394	1.0687	0.4418	0.4138	2.0106	1.2719	0.1313	3.3783	0.1994	3.8167	0.9475	0.5302	1.6102	0.4154	0.3148	1.0582	2.323	0.2742	2.626	2.5506	0.3878	0.8298	1.14	2.1383	0.8862	0.7236	0.6055	0.5027	0.3344	0.9297	0.2954	0.0788	1.341	0.3467	0.5266	0.985	0.562	1.6701	0.8833	1.7824	0.0314	2.6576	1.178	0.8128	0.2127	0.1397	0.1584
AL008729.2	3.7649	6.2947	2.8854	6.0277	3.0667	4.3668	14.9876	3.7731	2.8979	8.798	2.7669	11.6102	4.9273	4.5774	12.2899	6.7492	7.5805	5.3973	6.8686	11.815	10.3506	7.1177	8.703	8.7913	7.563	7.485	6.2263	11.3784	4.2701	5.7461	6.4518	7.4384	4.1979	5.4489	15.0961	7.2473	7.5416	7.6503	2.4004	14.4285	5.1165	18.3534	1.561	1.5695	22.1389	3.8289	6.3722	2.6014	4.4185
ATP1A1-AS1	0.3456	0.2627	0.6889	0.5389	0.5577	0.295	0.7928	0.9808	0.4178	0.5615	0.5145	1.215	0.854	0.3432	0.6447	0.4076	0.2951	1.2918	3.6079	0.2894	0.6572	0.5191	0.5453	0.7292	0.7736	1.1178	0.4274	0.284	0.8272	0.4927	0.6625	0.4941	0.4112	0.4001	0.3191	0.564	0.3682	0.4972	0.605	1.4637	0.5248	0.7884	1.0452	0.4306	0.8688	0.7911	0.4242	0.4434	0.41
LINC00323	0.2904	0.0647	0.137	0.0147	0.077	0.2602	0.1452	0.1165	0.0257	0.1695	0.0915	0.1828	0.1025	0.0057	0.4445	0.0937	0.1638	0.1324	0.1413	0.3043	0.2636	0.0537	0.0426	0.1529	0.3522	0.3337	0.1375	0.5612	0	0.0407	0.334	0.017	0.7726	0.075	0.4354	0.1475	0.0731	0.3066	0.1663	0.2282	0.0083	2.0147	3.1799	0.0578	0.0161	0.1128	0.1623	0.0205	0.6726
EBLN3P	5.9841	6.2402	11.9566	8.8692	7.6709	5.276	4.3329	11.2265	8.8209	4.9887	8.3068	8.8896	8.3329	6.8674	7.9329	6.2318	6.4466	10.2762	10.6555	5.3839	7.5097	7.1614	5.1408	10.8531	6.5324	10.7057	8.8863	5.6644	7.2691	3.8643	8.1546	7.1483	7.8324	20.3979	4.7911	10.1771	6.3345	8.6683	7.4605	2.8356	10.576	5.8532	14.7431	6.8432	2.0552	9.7786	6.1086	11.133	11.1464
CARD8-AS1	2.4118	3.0089	2.8396	3.2532	1.1608	1.3987	3.5904	2.0283	2.9691	3.4335	2.6885	2.3863	4.6935	2.8126	3.6776	2.1108	2.069	2.7746	2.31	5.6599	3.1192	2.6831	1.8601	4.9063	4.3603	4.255	2.8174	1.59	1.9512	3.9969	1.6387	2.6082	0.9741	7.1197	2.4899	1.2639	5.2125	1.6989	3.2563	1.2727	2.4959	2.6035	1.8153	1.702	1.542	3.1917	5.8631	1.9194	2.2261
AC084036.1	1.8028	1.6958	5.0265	3.1647	1.7738	4.2209	2.6673	1.1547	1.5605	5.3232	1.7657	2.8326	2.5133	1.6816	0.8599	2.0157	1.2924	1.0386	0.9029	1.8281	4.6897	0.9176	2.5882	1.5473	1.9545	1.6016	0.78	5.6781	1.8583	3.1454	2.0337	1.5487	1.066	5.2631	1.2815	2.4981	1.1703	1.0447	1.7354	6.6822	2.1312	2.3833	2.2462	1.1691	4.1471	1.8182	1.7165	0.9689	2.1349
AC004908.1	0.2821	0.6146	1.0172	0.9054	0.7312	0.2909	0.9075	3.5065	0.3053	1.2219	0.4077	3.6912	2.8096	0.8984	1.118	0.4175	0.3734	1.5415	1.0951	0.3915	1.3736	1.9786	0.9548	1.4529	2.591	5.2028	1.1481	3.4461	0.771	0.2484	0.2644	0.5251	0.6673	0.935	0.9025	1.9497	0.4338	1.0702	0.716	4.0079	2.3152	1.9046	0.5583	1.5683	3.3215	2.9124	0.876	0.4224	0.6473
AC139795.2	0.5515	0.798	0.8005	1.9103	0.7223	0.9767	0.7965	1.0473	0.3984	0.8562	0.3805	2.3155	0.8858	0.7107	1.263	1.7165	0.7593	1.3627	3.2341	1.0254	1.5055	1.7205	1.1	0.7314	1.8583	1.9222	0.7676	1.4575	0.5604	0.4386	0.8503	0.6113	0.6785	1.2296	0.9105	1.9535	0.5635	0.7535	0.6772	2.2806	1.5217	2.0986	1.0679	1.9431	0.7583	1.7541	0.6893	0.5163	0.5135
AL731567.1	0.3304	0.2617	0	0.2719	0.1903	0.1277	0.5101	1.2696	0.1072	1.2357	0.1273	2.9558	0.1755	0.1913	1.2001	0.7171	0.2551	1.2525	0.1655	0.2469	3.4062	0.7848	1.4229	0.8507	0.8533	1.9991	0.8113	1.8273	0.6177	0.097	0.2064	0.2838	0.3907	0.1043	1.277	0.9988	0.3725	0.6962	0.2024	3.4622	1.0109	2.1746	0.0363	0.2755	0.9388	1.4896	0.4103	0.038	0.1712
AC009133.1	0.1134	0.1534	0.7684	0.6033	0.4462	0.1364	1.1571	1.4214	0.2453	0.7067	0.2767	1.825	1.5204	0.2662	0.4825	0.5294	0.2126	1.0029	1.3059	0.1049	2.0347	0.3078	0.4302	0.9103	0.5893	4.2847	1.5113	0.6793	1.0436	0.928	0.0984	0.4004	0.2235	0.2982	0.2166	0.6202	0.3796	0.446	0.3506	1.6985	0.8909	0.8546	0.2784	0.5619	0.7108	1.2869	0.413	0.3003	0.4811
AC048341.2	0.3109	0.5848	2.1968	1.9441	0.5819	1.0417	1.7598	2.9739	0.6054	3.6411	0.4193	7.0875	4.6642	0.6599	2.3952	1.9628	0.6171	3.293	8.1736	0.1659	6.6771	2.9537	1.0201	1.7041	2.2898	8.0615	1.0251	3.6896	2.1462	1.1253	0.4532	0.7121	0.4596	1.7661	2.9417	1.5105	0.6373	0.6879	1.2786	22.1162	4.4101	3.4627	1.743	2.7648	1.1358	2.9139	1.3127	0.3222	1.6336
LINC01786	0.4628	0.1768	1.416	1.1507	0.4713	0.3451	0.6125	2.822	0.2253	0.4978	0.4013	1.975	1.7382	0.3158	0.5568	0.411	0.1641	1.692	0.8941	0.0953	1.5764	0.875	0.5187	1.5569	1.0246	5.7011	0.3549	1.2	2.7817	0.4367	0.062	0.0426	0.3079	0.047	0.2776	1.0602	0.2745	0.2195	0.9894	2.044	1.6346	1.3056	0.1963	1.3231	0.4429	1.7652	0.7021	0.1371	0.5505
AC015911.3	0.1798	0.4094	1.8149	1.1391	1.0872	0.1854	1.8273	1.1025	0.2334	2.495	0.2425	3.7011	0.6923	1.145	0.8707	0.6917	0.2776	1.1226	1.2605	0.4414	2.111	1.0371	0.7743	0.6869	0.7739	3.3153	0.4667	0.0829	0.3879	0.985	0.0374	0.592	0.2126	1.7023	0.7907	0.2329	0.645	0.3599	0.4877	0.6908	0.175	1.5474	0	1.0243	1.5326	1.7919	0.4242	0.2278	0.1464
LINC01428	7.8008	0.8646	4.0297	2.5292	0.855	1.1254	0.9661	6.3401	4.346	0.7219	0.6898	3.2425	2.8753	2.8986	0.1153	4.8242	1.849	3.8557	3.7172	0.4474	1.5004	0.1185	11.4974	2.7995	3.2076	5.4597	2.4874	1.308	2.3109	0.8543	0.1455	1.0001	0	5.4844	0.2793	5.4307	1.987	3.5698	2.9191	0.0407	6.801	0.7368	0.0192	0	2.1741	13.5519	2.1038	1.5889	4.3172
AC008770.3	0.2537	0.9042	0.6585	1.2345	0.5166	0.2102	0.1678	1.52	0.741	0.8346	0.6598	2.1962	1.2558	0.535	0.3949	0.7401	0.5395	0.9819	0.8575	0.5222	0.3736	0.5903	0.7023	2.14	1.0296	2.2084	1.0297	0.2255	0.7975	0.7339	0.6453	0.4669	0.5303	0.8235	0.4782	0.493	0.9026	0.2749	0.4567	0.2279	1.0887	0.4954	0.7171	0.4532	0.1765	1.8575	0.3645	0.9014	0.7725
AC040169.1	1.6602	0.8122	0.4225	0.7955	1.0546	0.3021	2.0731	0.527	0.7925	0.7497	0.6492	0.7891	1.556	0.7633	0.4837	1.2717	0.6785	0.7187	0.807	0.6567	0.9649	1.0936	0.4206	0.584	0.4764	0.9708	0.5139	2.802	1.1377	1.9204	0.5796	0.3775	0.9095	0	0.3124	1.2653	0.3303	0.3704	0.5128	3.3089	0.9372	1.6316	0.8374	1.2214	1.8632	0.7995	0.6549	0.7423	0.4987
AC009159.2	0.2519	0.1247	0.1453	0.5803	0.544	0.5194	0.7777	1.6476	0.436	0.595	0.1213	3.7557	1.8394	0.7048	0.3881	0.82	0.5278	0.7021	1.8922	0.0807	0.541	1.1681	0.3099	0.4184	0.3132	3.3021	0.6008	0.9868	0.5796	0.2957	0.0787	0.2885	0.1489	1.5502	0.1343	1.0878	0.1807	0.1858	0.2425	0.7625	2.2245	0.8077	1.7445	1.5751	0.3408	1.0759	0.1564	0.2321	1.249
AC007991.2	0.1663	0	1.5107	0.9851	0	1.35	1.7327	7.7084	0.1619	2.2093	0.4325	4.7505	0	1.5884	0.6589	0.2953	0.4951	4.1714	4.4966	0	1.0714	0.5078	0.3069	0.3729	1.002	10.3482	1.0499	0	1.0762	0.1464	0	0	0.4424	0.7084	0.5983	0.6463	0.6135	0.3153	0.9167	0.5227	0.7284	1.0102	0.329	1.0397	1.6199	1.4204	1.8585	0.517	0.6645
AP001462.1	0.788	0.5684	0.8766	0.7503	0.3404	0.087	0.3041	0.8559	0.475	0.7312	0.8458	1.1695	0.8967	0.3584	0.5576	0.1999	0.2979	0.5648	0.4228	0.2163	0.5803	1.8716	0.2424	1.0658	0.7107	1.2649	0.2843	0.2335	1.0685	0.5947	0.9494	0.6285	0.4992	0.1599	0.09	0.6198	0.3808	0.3202	0.6797	1.2582	0.634	0.5699	0.7425	0.4223	0.457	0.9216	0.3774	0.4278	0.6748
AC009283.1	1.0255	1.5465	3.208	3.5635	3.6118	1.2809	4.2319	4.7212	1.8179	4.7516	3.1461	6.488	5.0902	2.0552	4.0374	3.4553	0.7047	5.6995	4.1777	3.0312	8.2343	3.6404	4.4166	5.2087	5.184	8.2505	1.8264	8.8077	4.8332	5.0705	3.647	1.8973	1.7491	2.9502	3.5009	2.504	3.1291	0.9475	2.5887	11.1044	5.1015	7.9477	0.9366	1.2825	3.6825	4.2679	3.8794	2.1257	2.6272
AL008582.1	0.1151	0.2394	1.1454	0.4831	0.1492	0.4006	0.0889	0.8188	0.0747	0.5438	0.1996	1.7275	0.5961	0.2333	0.4941	0.3066	0.0381	0.9241	2.1186	0.0737	1.6318	0.5859	0.4604	0.3729	0.3303	1.6915	0.315	0.0796	0.9437	0.2365	0.1079	0.0989	0.2552	0	0.4603	0.1864	0.177	0.0728	0.1813	1.3269	0.2401	0.6411	0.2278	0.3359	0.4206	0.8605	0.1716	0.0795	0.4089
AC018752.1	1.1526	2.201	0.1069	1.4023	0.4268	0	0.286	1.9993	1.443	0.6564	1.2849	0.7841	1.1806	2.002	1.5496	2.3392	1.3892	2.8917	3.7108	1.1073	0.2122	1.76	3.8751	3.0771	1.8429	0.854	1.9235	0.0854	0.2131	0.145	1.3888	1.4852	2.3002	4.2094	0.2963	0.48	2.5063	1.9518	1.9453	0.2588	1.5973	1.2505	0.3258	0.7208	0.1003	2.9012	2.1165	1.7066	1.9194
AC039056.2	0.1328	0.1479	0.3015	0.4916	0.3441	0.2695	0.6533	1.5875	0.7433	0.4704	1.036	0.6609	0.5552	0.49	1.6439	0.0589	0.3624	1.2989	0.4114	2.5189	0.3422	0.7433	0.3063	0.2481	1.0001	0.9467	0.0838	1.4456	0.0859	0.1169	0.4977	0.0428	0.3974	0.2357	1.9905	1.6126	0.1225	0.598	0.2353	3.0259	0.3531	2.9239	0.1642	0.083	0.2021	0.7088	0.4823	0.4128	0.0884
AC004847.1	0.7987	0.5062	0.8869	0.5192	1.1616	0.3294	16.3491	0.738	0.8469	2.2405	0.5002	3.1657	0.5621	0.7939	1.7144	0.9298	0.4581	0.6056	0.92	1.2192	1.1666	1.2016	0.6143	0.4179	0.5578	1.4269	0.5716	0.3037	0.2527	1.5551	0.1248	0.4917	0.1771	0.6302	0.5855	0.4485	0.7286	0.547	0.713	3.5899	0.4777	2.6555	0.0439	0.8769	2.2049	1.3173	0.7043	0.2576	0.2542
AP003419.3	0.1968	0.1462	0.5109	0.826	0.17	0.3424	0.114	0.4828	0.0319	0.494	0.0569	1.8461	0.7056	0.2279	0.455	0.233	0.1628	0.4938	1.2198	0.1261	0.8878	0.6679	0.1211	0.5885	0.3671	1.4036	0.2279	0.068	0.9342	0.8954	0.1537	0.1268	0.3492	0.0932	0.5902	0.6376	0.3329	0.28	0.2584	2.6126	0.5338	0.6976	0.0649	0.5744	0.5593	0.6305	0.22	0.068	0.3496
AC005261.1	3.063	5.1929	8.225	8.6456	5.3886	8.3851	6.2722	5.1849	4.2431	7.2153	4.8141	10.8798	8.1389	5.5207	5.7647	6.9811	5.8116	5.2321	4.9056	4.9782	13.3561	3.556	3.5988	9.1852	6.193	8.8672	6.0815	13.9285	7.1924	7.1757	7.2229	7.7087	6.0358	16.4107	5.5134	7.0211	4.8942	2.6175	3.1025	20.8154	4.5743	10.8655	19.4409	6.2268	4.841	5.3762	4.8838	5.0406	5.7547
AL031846.2	0.0739	0.3417	0.4857	1.2659	0.1736	0.1608	0.1765	1.4279	0.0585	0.5648	0.2123	2.8279	1.0434	0.4654	0.6819	0.3856	0.2339	1.0061	1.1193	0.1021	0.8573	0.348	0.4178	1.5195	0.9705	2.7136	1.1144	0.0479	0.8851	0.2481	0.0866	0.5596	0.3012	0.1772	0.2217	0.3951	0.4645	0.2278	0.3056	0.2614	0.3528	0.4561	0.1326	0.2889	0.3432	1.5886	0.3202	0.2346	0.4924
AL031600.1	0.119	0.0265	0.3476	1.2339	0.2699	0.6557	1.1025	2.4523	0.0869	2.0822	0.1032	3.5034	2.0977	0.2326	0.5011	0.2642	0.0591	1.3436	1.6429	0.0858	1.3421	1.4842	0.2746	0.7785	1.6907	3.3949	0.6576	0.1543	1.1169	0.3144	0.1115	0.0767	0.9896	0.0423	0.571	0.8096	0.0823	0.2539	0.2578	1.3096	1.7132	0.4971	1.2659	0.6698	0.1449	2.1923	0.3658	0.1234	0.1387
AP000844.2	0.2332	0.0297	0	0.0247	0.0864	0	0.9645	0.0245	1.6872	0.3542	0.1156	0.0577	0.0398	0.1447	0	0.2071	0.0331	0.535	0	0.032	1.5458	0.1018	0.0308	1.1208	0.0861	0	0	0.0346	0	0.088	0	0.0429	0	0.0946	0.0799	0.3238	0.2152	0.0316	0.7873	1.2919	0.0626	1.9738	0	0.2084	1.1362	0.0712	0.2607	0.2417	0.5771
MIR600HG	0.5498	1.1467	0.3164	1.6707	0.4738	0.2104	0.2527	0.6757	0.1132	0.3766	0.29	1.33	0.9618	0.6129	0.5391	0.1107	0.2307	0.6399	0.6132	0.1933	0.4127	0.2337	0.1517	1.108	0.9004	1.0694	0.7964	0.2351	1.0309	0.3469	0.3904	0.577	0.8484	0.2214	0.6867	0.3718	0.8184	0.336	0.1205	0.4247	1.0412	0.2583	1.7975	0.1666	0.2761	1.6676	0.3896	0.1616	0.5097
AL683813.1	0.1742	0.2404	0.5981	0.8323	0.2039	0.0652	0.2342	1.0545	0.197	0.4729	0.3264	1.3185	0.5909	0.3123	0.3841	0.4042	0.1841	0.7162	0.8675	0.1997	1.1515	0.2918	0.5134	1.0586	1.1418	1.1221	0.2874	0.5012	0.2619	0.2573	0.2001	0.1955	0.1645	0.5507	0.3235	0.7645	0.3266	0.437	0.2213	0.6713	0.5768	0.6316	0.6617	0.3444	0.3422	0.6721	0.2387	0.1398	0.3668
HCP5	4.7883	5.3713	21.0769	10.1122	9.4724	2.9175	9.5648	12.1021	9.9838	17.1114	6.2074	19.4691	12.4699	10.308	6.7125	5.0031	5.0891	11.451	6.69	8.4456	11.6002	6.7246	9.7341	6.9064	11.6144	17.7343	6.2388	4.4281	8.7414	10.7592	2.6706	4.4821	3.2403	7.894	4.3049	4.3639	9.3932	4.91	4.4392	3.6484	9.5038	9.4859	8.9625	8.1368	4.621	10.8307	8.3022	6.2234	4.5421
AL162274.2	0.3065	0.7284	1.1934	1.7024	0.993	1.1258	0.8872	4.5109	0.4974	2.1268	1.5059	2.2998	2.6859	0.8429	1.2651	0.7711	0.7099	3.1783	1.3815	0.7361	2.8308	1.2481	0.8958	1.2601	1.6712	4.3053	2.1935	1.4304	2.5789	1.2595	1.0532	1.1848	1.4952	0.653	0.6127	3.2266	0.754	1.1142	0.6035	3.5866	2.5577	1.7846	0.3538	1.4694	1.8041	2.182	1.199	0.6354	0.7146
SLC25A25-AS1	0.1725	0.4682	1.5706	3.0363	0.6947	0.2647	0.6115	2.7495	0.2687	1.3328	0.3267	5.7484	2.1246	0.6407	0.7545	0.4123	0.2002	1.9653	2.2098	0.4028	2.7256	1.0995	0.3821	1.7575	1.6335	3.4649	0.6602	0.9109	1.0786	0.6075	1.7359	0.4582	0.6355	0.1998	1.5247	2.0011	0.5557	0.4278	0.2383	1.485	2.5361	2.233	3.5	0.3717	0.53	2.0205	0.4419	0.2585	0.4048
AC018904.1	2.8162	4.3779	3.1678	3.5455	4.5415	4.8997	4.6014	2.1875	3.4126	4.6567	3.7169	3.4677	2.3557	2.7447	2.5418	2.3616	3.1059	2.4493	2.1861	5.5011	4.5568	3.8862	2.6857	3.6723	4.0948	6.2481	2.6872	2.1742	2.8758	5.3452	5.8943	3.2659	2.373	6.044	9.1207	1.9157	3.3485	6.9434	1.3062	6.8205	2.1151	11.1691	3.7153	1.9176	9.0315	3.4751	5.526	2.9838	2.2719
ATP6V0E2-AS1	0.1804	0.1975	0.4749	0.4274	0.3473	0.1076	0.2924	0.2048	0.1405	0.776	0.1787	1.0307	0.3572	0.2909	0.2502	0.2562	0.2046	0.2275	0.3194	0.3168	0.5977	0.3725	0.1902	0.1965	0.2351	0.5011	0.1562	0.5718	0.9206	0.2949	0.4153	0.166	1.1381	0.0878	0.2596	0.2854	0.3185	0.1173	0.1461	0.6318	0.8902	0.5557	3.5336	1.0248	0.2008	0.2752	0.1786	0.1496	0.1648
DICER1-AS1	0.406	0.2814	1.2294	0.5225	0.5386	0.3401	0.7648	1.3301	0.2667	0.3881	0.6956	1.3612	1.1434	0.4197	0.6575	0.6036	0.291	1.0023	0.8205	0.4581	1.3951	1.0036	0.4341	1.091	0.6158	2.9994	0.47	0.7585	1.4847	0.8227	0.5948	0.3612	0.6858	0.2196	0.8463	0.9987	0.3507	0.3483	0.4694	3.8557	0.7158	1.1598	0.7523	0.7656	0.5336	1.0081	0.5186	0.5109	0.7726
AC026401.3	3.5189	3.5471	3.544	2.0363	2.7659	2.7656	5.0541	2.7309	3.7448	2.8105	3.4511	5.8767	2.7114	2.5884	3.3907	2.6293	3.0728	3.5891	2.1884	4.3041	6.3934	8.2214	2.3957	2.9035	2.9633	5.8091	3.0962	7.5577	2.1406	3.9958	2.2165	2.7255	1.2791	1.8024	17.8061	3.6437	2.4657	3.2457	2.6957	9.5916	1.8052	6.1626	1.3889	5.6514	5.9481	1.9918	3.0304	2.85	5.5589
AL161669.3	0.131	0.1167	2.0114	1.2285	1.5557	0.6329	1.0615	5.1399	0.2125	0.5414	0.6245	1.6441	2.7648	0.6066	1.0379	0.8334	0.3466	2.6723	2.4104	0.2097	1.097	3.5997	0.7453	1.2237	0.8268	8.7167	1.6815	2.6711	4.8032	2.3832	0.4091	0.7313	0.9874	0.434	2.1469	3.0755	0.4833	0.2691	0.9283	13.4495	1.9262	3.1496	0.4319	1.0373	0.7975	1.8414	0.4391	0.5203	0.9014
AC010201.2	0.1248	0.3842	1.2663	0.7309	0.8085	0.5658	0.1445	2.0119	0.243	0.7034	0.1574	2.5929	2.1825	0.3842	0.753	0.4734	0.2815	1.3547	2.7995	0.0654	1.5789	1.1548	0.5758	1.2296	1.1329	5.2511	1.01	0.9882	1.6006	0.889	0.2658	0.4824	0.5584	1.6273	0.381	0.9591	0.2093	0.3227	0.4467	2.1874	1.4342	0.4997	0.3143	1.0073	0.9118	1.5385	0.4184	0.2469	0.7708
AC245100.7	2.6289	1.0999	1.9974	0.8191	2.6797	0.7623	1.2065	1.1324	0.4839	0.9088	0.2641	1.2352	2.0496	0.9884	0.9528	1.2383	1.432	1.303	1.6979	0.6776	1.1362	1.0444	0.5918	0.5991	0.4278	1.2263	0.577	0.798	2.2825	1.5668	1.2769	0.599	1.4076	0	0.7114	1.4331	0.9316	0.7144	0.9469	0.7895	1.0334	2.6296	0.8406	0.7819	0.9761	1.4379	1.1288	0.8473	0.993
ITGB2-AS1	0.4313	0.4339	2.0044	1.1282	0.7843	0.3066	3.6005	2.3343	0.508	2.2985	0.2232	2.9692	1.355	0.9002	1.3093	1.7974	0.3729	2.9041	1.1993	0.9356	1.7033	1.905	1.4638	0.884	0.9343	6.4942	0.2636	0.5338	1.3417	0.6615	0.2543	0.1255	0.4165	0.1087	1.26	0.9599	0.9818	0.818	1.1341	1.3049	0.7314	8.7382	0.0413	0.7395	3.9648	4.5314	0.5132	0.3677	0.2688
HLA-F-AS1	0.2922	0.4231	1.0429	0.7514	0.3418	0.4331	0.4088	1.0273	0.3912	1.003	0.4293	1.8201	0.611	0.4335	0.3297	0.4144	0.2014	0.6435	0.7271	0.269	0.6747	0.504	1.015	0.8707	0.6219	1.4523	0.5997	1.0648	0.809	0.5396	0.6276	0.3242	0.2916	1.1297	0.7205	0.4575	0.3968	0.4272	0.5274	1.0504	0.7112	0.4068	0.1325	0.3096	0.3756	1.1441	0.5852	0.265	0.3055
PSMB8-AS1	2.5618	2.8755	9.2392	4.0276	4.6259	1.7212	6.0217	4.5326	4.0009	5.4004	3.4167	7.4054	7.2517	3.3555	3.8483	2.7407	1.7438	4.3409	2.8631	5.3794	5.4573	3.6839	3.0426	2.6998	3.5855	11.9252	2.2895	2.8672	6.5598	6.1509	1.758	3.1477	1.043	8.5394	3.0561	2.1222	4.733	3.0333	3.5337	4.9291	3.671	6.0068	1.8768	2.4073	3.3756	4.0138	3.8805	2.1619	3.0073
AL360181.1	0	0.3286	1.9141	0.3413	0	0	0	1.0852	0.0898	0.0816	0.1598	2.0748	1.6521	0.08	0.2739	0.0818	0	0.4625	0.1039	0	1.5442	0.6568	0.4253	0.4823	0.7935	1.6731	0.3492	0.1912	1.4318	0.487	0	0.5938	0.1226	0	0	0.1791	0.3401	0.2622	0.2904	2.125	0.4038	1.96	0.0912	0.3458	0.6735	1.6733	0.3091	0	0.1228
AL139246.3	0.1355	0.0966	3.3054	0.5016	1.0181	0.2828	0.4392	0.638	0.3166	0.816	0.6342	1.1963	0.8094	0.447	0.4831	0.2887	0.1882	0.8156	0.4274	0.2603	1.6061	0.7447	0.25	0.6278	1.0496	2.3536	0.4448	0.3372	0.7365	1.0974	0.8633	0.4887	0.3965	0.1154	0.6174	0.3949	0.5748	0.4111	0.2774	0.7382	0.1696	1.646	0	0.8132	0.6599	0.7233	1.0296	0.4774	0.6316
LINC01011	0.5309	0.5968	1.574	0.8489	0.8913	0.5039	0.985	1.6916	0.7638	1.0208	1.0358	1.541	1.4275	1.0427	0.6814	0.5893	0.6647	1.2836	1.2917	0.881	1.4073	0.952	1.1972	1.7138	0.9246	4.2243	1.3296	2.3401	2.8272	1.6947	1.4588	0.793	0.4977	1.2082	1.3171	1.4188	0.7347	0.9841	1.0217	2.3393	1.0006	2.0161	0.1134	0.9809	0.9919	1.6043	0.9171	1.2382	0.7837
AC010186.3	0.8859	1.2956	1.299	0.8363	1.1392	1.0667	1.5347	1.8511	1.5935	3.2167	0.8443	2.3009	0.9454	1.063	1.4604	1.447	0.9061	1.4454	1.6383	1.4617	0.7756	2.85	1.3043	1.6883	1.4264	1.9552	1.6141	1.3885	0.9979	1.0599	0.8936	1.0543	0.8187	3.323	0.73	1.1763	1.2539	1.1094	0.9214	1.2189	0.3682	1.4072	0.6356	1.4969	1.3177	1.9858	1.0128	1.0093	0.7342
AL590822.1	0.052	0	1.3505	3.0436	0	0	0.1205	2.7181	0.1013	0	0.1804	0.2702	3.7922	0.4518	0.2061	0.0924	0	1.0441	0.2931	0.05	0.7375	0.1059	0.144	1.05	0.8062	4.3845	0.1971	0	0.6061	1.191	0	0.6703	0.0692	0	0.1248	0.455	0.192	0.2467	0.2458	0.4361	0.8466	0.2371	0	0.4554	0.1901	1	0.0581	0.0539	0.3119
AC068790.5	0.1433	0.1703	0.124	0.8491	0.2476	0.1662	0.166	0.8086	0.1861	0.5925	0.4556	1.5304	0.5138	0.4979	0.4259	0.2545	0.3319	1.1986	1.3458	0	0.9851	0.6322	0.0441	0.7499	0.7815	1.3008	0.5128	0.5945	0.3092	0.5048	0.0448	0.2462	0	0.6107	0.2865	0.8356	0.3085	0.3171	0.2258	3.905	0.5083	0.9433	0.1418	0.3585	0.6982	1.1734	0.267	0.3961	0.2864
AC103563.7	0.2838	0.0316	0.1382	0.0788	0	0	0.1232	0	0.0691	0.22	0.2153	0.1843	0.8056	0.0308	0.5975	1.1656	0.0704	0	0	0.2045	0.0457	0.0361	0.7204	0.053	0.3055	0.092	0.112	0.4783	0.8726	0.0312	1.9286	0.1372	0.236	0.3527	0.2979	0	0.2946	0.471	0.1397	1.227	0	0.2156	6.1436	0	0.4753	0.7578	0.3966	0.2206	0
AC004921.1	0.4852	0.5971	0.6598	0.3251	0.1497	0.402	1.2039	0.5271	0.45	1.3918	0.2604	1.7404	0.635	0.8227	1.236	0.4924	0.4128	0.7652	0.1041	1.3318	1.2506	1.4819	1.0236	0.3627	0.8753	1.5878	0.8171	0.9345	0.8076	0.9969	0.498	0.7443	0.7685	0.3938	1.4689	0.3368	0.7887	1.4899	0.2002	0.4358	0.6507	1.3336	0.1829	0.578	2.617	0.9129	0.3357	0.5508	0.3386
LINC00173	0.4489	0.2841	5.1422	1.3056	0.2529	0.3622	0.339	1.9484	0.4371	0.4553	0.8179	1.577	1.0495	0.3955	2.6229	0.9473	0.4326	1.7822	0.8503	0.1937	1.6767	0.6093	1.4589	4.2162	3.2932	7.5156	1.4583	0.0135	3.2168	1.3347	0.1341	0.4778	0.5453	0.6006	1.4592	3.6097	0.6121	0.9809	1.4449	3.3677	0.7369	0.583	0.0901	1.7737	0.6734	2.0841	1.0253	0.9777	3.315
AC254633.1	5.7025	2.6723	3.573	3.7497	0.637	0.8553	1.4799	4.7389	6.1272	0.6532	3.5377	0.681	10.985	1.9638	5.9899	1.0475	6.4407	2.8612	2.6035	3.2114	2.2173	2.0017	1.3157	2.5355	3.5974	1.2748	1.4279	1.2745	1.9726	1.1254	2.7642	4.1173	1.9621	0.3491	1.9459	5.0159	4.0361	3.403	8.7889	0.8758	1.2922	1.6427	6.1773	10.3903	0.2993	2.0473	1.8682	3.2609	5.403
AC009318.3	0.6069	1.4723	1.3129	1.1986	0.8302	0.1955	0.2733	0.8932	1.379	1.0155	1.2278	1.1093	0.967	0.8492	0.8016	0.8981	0.8367	1.3534	1.1778	0.6154	1.1732	0.9267	1.0269	1.361	0.8999	1.1367	0.7665	2.3078	0.742	1.1876	1.2956	0.5648	0.8523	4.9324	1.5369	0.9502	0.8087	0.5116	0.3187	0.8127	1.7726	0.8194	0.7339	0.5904	1.3551	1.1162	1.0175	1.4678	0.6289
AL357079.1	0.0839	0.4961	0.7621	1.186	0.2866	0.3803	0.7329	1.4366	0.1411	0.4999	0.324	3.2153	1.3851	0.4702	0.695	0.5688	0.2422	1.278	2.4662	0.0952	3.2136	1.2809	0.366	0.8209	1.7989	3.7573	0.679	0.5615	3.0107	0.6513	0.3359	0.5011	0.0913	0.3791	0.2927	2.0971	0.3728	0.1519	0.2462	2.6052	0.7493	0.4749	0.1509	2.2985	0.5386	0.9446	0.3665	0.4347	0.7772
SBF2-AS1	1.2088	0.9488	1.3904	1.019	1.8679	0.6764	0.77	2.0129	0.7592	0.8561	1.8235	0.8566	1.2527	0.8108	1.0482	1.1577	1.3397	1.4366	1.2957	0.7585	1.0343	1.2173	1.802	1.6089	1.0407	1.2403	1.1833	1.6205	2.5571	0.8365	1.6118	1.2706	0.5666	2.5823	1.4618	2.6009	0.9187	1.3669	1.9816	0.9612	1.7633	0.7961	3.4002	1.5118	1.0732	1.3329	0.9374	1.3344	2.0381
LINC01355	0.1262	0.4254	1.2427	1.5258	0.2417	0.3437	0.7274	1.4656	0.2084	0.7485	0.3187	2.5058	1.3211	0.5694	1.1414	0.4482	0.3268	1.7399	2.133	0.1212	2.4854	0.849	0.476	1.0397	1.658	4.1262	0.6704	0.7739	0.9162	0.7803	0.1825	0.3995	0.6022	1.3287	0.5528	0.7571	0.2809	0.5385	0.2571	4.5136	1.2637	1.0751	0.247	1.4479	0.9355	1.541	0.3956	0.1024	0.5628
AL031670.1	0.0761	0.3841	1.2503	1.577	0.1643	0.2646	0.5284	1.138	0.1234	0.8084	0.1319	2.6338	0.6362	0.4844	0.9794	0.09	0.2768	1.272	1.2569	0.2679	0.8494	1.2387	0.3275	1.0423	1.8333	2.7611	0.9605	0.2103	0.4594	0.4464	0.1663	0.2287	0.2698	0.4681	0.8514	0.6651	0.725	0.4808	0.1398	0.7704	0.9044	0.8856	0.1756	0.8878	0.3087	1.4889	0.595	0.2365	0.3715
TTC28-AS1	0.565	0.8228	0.9209	1.3976	0.7522	0.9102	0.6071	2.0849	0.7723	0.6168	1.0625	1.9917	1.4716	0.6991	0.9111	0.9948	0.6319	1.4288	1.7726	0.6942	1.3022	0.6919	0.7827	1.4357	1.489	2.2487	0.9941	0.8931	1.5755	0.8025	0.8418	0.9804	0.3941	0.9585	0.5287	1.3139	0.8264	1.0715	0.8627	2.422	0.6429	0.9107	1.0506	0.6543	0.5338	1.6569	0.7636	0.8443	1.3669
NR2F2-AS1	0.3197	0.6432	0.721	0.8203	0.4792	0.5825	0.5273	0.947	0.6368	0.452	0.6314	0.9409	0.9301	0.4852	0.4863	0.2437	0.4199	1.4357	0.5077	0.4421	0.3891	0.503	0.4501	1.1165	0.8828	1.7022	0.6261	0.3332	0.7964	0.3867	0.7355	0.7594	0.4683	0.7637	0.2828	0.5555	0.5571	0.5467	0.6486	0.7564	0.4325	0.5469	0.1102	0.2989	0.3658	0.8984	0.583	0.5674	0.8357
SNHG12	1.4869	1.782	2.4097	1.8813	0.8191	4.9894	3.6642	10.9063	0.6426	2.0848	0.9789	3.7518	2.7174	0.5455	4.7378	3.6923	0.9036	1.911	4.2155	0.825	5.5486	9.0615	2.7848	6.9451	3.1934	5.9485	1.4435	3.1622	5.3572	5.0549	2.3659	1.0245	1.2059	0.926	13.8864	8.4103	1.412	7.6266	2.3891	13.2399	1.7417	3.134	0.653	3.555	2.3385	5.1411	1.1598	1.0219	1.671
MHENCR	2.2867	1.3019	6.1283	4.7354	4.9663	1.5963	6.3742	5.8116	1.7731	4.6326	3.1392	7.6442	6.553	3.1995	2.5799	2.6883	1.0298	5.5457	3.7697	2.4409	8.5406	4.0091	2.0322	3.5295	3.2812	14.8247	1.8851	4.2159	7.5097	4.4185	2.3613	2.5373	2.6761	0.3609	5.2064	7.3659	1.7188	1.8472	1.9845	33.1489	3.3659	14.0861	3.1844	6.4612	3.1458	5.5395	3.1476	1.602	2.045
AC012409.3	0.4149	0.3081	1.4361	1.8949	0.5601	0.0602	0.3603	0.9923	0.2357	0.3216	0.6595	1.1974	1.9626	0.3904	0.548	0.1689	0.2059	2.9146	0.6429	0.1329	0.8689	0.4048	0.4308	1.1889	1.027	3.8555	0.8297	0.7172	1.0742	1.8876	0.7453	1.1361	0.483	0.933	0.2281	0.2352	1.1004	0.9017	0.4902	2.2103	0.4544	0.8403	0.0513	0.1946	1.2843	1.4031	0.7923	0.5555	1.1746
AC243960.1	0.2591	0.4198	5.977	0.4448	0.3816	0.2322	1.7728	0.9273	0.4473	2.9734	0.2655	2.6308	0.7318	0.6853	1.0384	0.732	0.2104	0.9455	0.5441	0.7468	2.1553	1.7025	0.9239	0.7483	0.7402	2.1837	0.5132	0.3054	0.3506	0.7052	0.2428	0.4249	0.1567	1.472	1.9778	0.927	0.9996	0.6701	0.3989	0.8269	0.2138	3.22	0.0699	1.2962	1.3339	1.4463	0.4213	0.2441	0.3373
LINC02084	0.1393	0.3999	5.1416	0.4698	0.9826	0.4128	2.9743	0.9224	0.3616	2.5222	0.2952	2.9206	1.1095	1.1423	0.7358	0.2336	0.1382	0.6988	0.558	0.8474	1.9144	0.9767	0.4998	0.4049	0.5462	1.6252	0.2443	0.4654	0.3606	2.2482	0.2175	0.6779	0.2059	0.5714	1.1508	0.2406	0.5425	0.2641	0.4875	1.2973	0.2324	2.0683	0.0153	1.1612	1.9222	0.3966	0.173	0.2727	0.0928
PLBD1-AS1	0.8765	0.7961	0.7672	0.8058	1.1272	0.8492	0.3655	0.8946	0.9255	0.6813	0.4746	0.4739	0.598	1.0821	0.4059	0.9572	0.3967	0.3775	0.8401	0.4775	0.1255	1.3573	1.59	0.595	0.5898	0.4746	0.7104	0.2159	1.0868	0.2898	0.2959	0.6491	1.8453	2.1655	0.8097	0.9627	0.5855	0.4459	0.6401	0.2675	0.9564	0.25	2.861	0.5922	0.6667	1.0795	0.3041	0.8632	0.4161
AC091185.1	0.2248	0.6584	1.1673	0.8564	0.3746	0.3353	0.5951	1.7728	0.4692	0.6829	0.2506	2.1691	1.9575	0.3905	0.5409	0.5134	0.2232	1.0637	0.8687	0.0926	0.8693	2.2235	0.7708	1.4166	1.521	2.4572	0.7099	1.1326	0.5405	0.3677	0.1806	0.6622	0.4701	1.916	0.5394	1.1237	0.4445	0.7615	0.3289	1.3464	0.9851	1.6588	0.2543	2.4103	0.8215	2.6411	0.4308	0.1332	0.5563
AC010883.1	0.4687	0.4177	1.3827	1.2623	0.3865	0.1483	1.1348	1.317	0.1245	0.8304	0.5542	3.6155	0.9166	0.9992	0.6332	0.454	0.1269	1.0691	0.9603	0.2047	1.3729	1.3014	0.3933	0.7326	1.0272	2.7073	0.6727	0.6187	1.2687	0.863	0.3195	0.2196	0.5102	0.4236	0.5111	1.118	0.4717	0.4849	0.4363	5.4925	0.7201	2.0712	0.6324	0.6395	0.7265	1.5471	0.8573	0.2208	0.8799
AL513327.1	0.1563	0.5872	0.4222	1.4171	0.2518	0.2205	0.7972	1.262	0.292	1.0814	0.2417	1.9017	0.9792	0.5649	1.3516	0.4763	0.3145	1.6447	1.5565	0.1948	1.2902	0.9116	0.4288	1.1304	1.1165	2.0046	0.6215	0.2716	0.5687	0.3347	0.1148	0.8763	0.7531	0.5099	0.3293	0.6486	0.4715	0.7811	0.3161	1.2262	0.9544	0.494	0.3594	0.4438	0.7202	1.5337	0.4674	0.1664	0.6781
VPS9D1-AS1	0.0484	0.1293	0.339	0.9314	0.2758	0.2581	0.4145	1.2388	0.0283	0.8056	0.0587	2.8312	0.7052	0.168	0.6901	0.378	0.1248	0.6796	0.8503	0.6227	1.6956	1.7629	0.1339	0.7955	1.0328	1.1792	0.2505	0.7625	0.6888	0.4174	0.0272	0.0748	0.1802	0.0137	1.2881	0.2726	0.0982	0.0734	0.1219	2.3521	0.6479	0.5143	0.3063	1.1737	0.6009	0.7748	0.1622	0.0301	0.058
AC008906.1	0.7624	0.6794	0.6817	1.6813	0.3513	0.7075	0.7455	0.6982	0.9074	1.2007	0.3526	1.0562	1.0326	0.3679	0.8728	2.2866	0.6727	0.8501	2.0237	0.6185	1.0262	1.7938	1.4229	1.2918	1.1378	2.9657	0.6205	0.6501	0.3948	0.2089	0.3811	0.4366	0.3381	2.0454	0.8129	0.9879	0.6721	0.3374	0.4137	1.4559	1.6648	0.4118	0.5364	1.3773	1.0729	1.2665	0.2841	0.3337	0.3724
AC069544.1	0.4074	0.3026	1.1458	0.5909	1.232	0.3151	0.5307	1.3617	0.4298	0.6918	0.6035	1.1612	1.1563	0.4865	0.5382	0.5276	0.5392	0.8518	0.5739	0.5545	1.2689	1.0024	0.4074	0.3173	0.9646	1.761	0.3645	0.4578	1.0548	0.6278	0.891	0.3719	0.5872	0.1206	0.8756	1.5342	0.3915	0.1771	0.8959	1.5478	0.8713	0.9541	0.3527	0.7219	0.2067	0.6164	0.7211	0.4751	0.3053
AL049840.5	4.287	6.597	4.7228	12.0178	4.905	3.3231	7.5789	7.4327	2.9323	8.0396	3.7351	13.6515	8.3464	5.0851	10.6067	3.4536	3.2796	8.2894	5.2549	3.4956	9.7828	4.3216	2.2388	11.0676	10.6763	15.3469	8.6889	4.4242	8.4458	12.282	4.7624	9.5658	4.2846	2.8216	10.159	2.7434	9.2406	3.1134	3.7553	15.2086	3.5992	7.4009	4.3452	3.9493	6.2141	10.2277	8.5081	1.7123	4.6665
AL645608.7	0.4472	1.181	1.2663	1.15	1.0641	0.2735	0.7719	3.2547	1.2113	0.749	10.7713	4.7021	1.9917	1.5604	1.5544	0.2021	0.2582	5.9397	0.8978	0.1406	1.2364	0.8442	0.2626	4.1084	2.3309	8.7918	1.9098	0.5649	1.7891	2.5271	0.541	0.88	0.4219	0.0462	1.6774	1.5327	0.6375	2.1973	0.4482	1.5677	0.6768	3.1984	0.3137	1.2304	0.2772	2.7262	4.4165	0.6152	2.2367
ERVK9-11	1.6268	0.5935	1.9333	4.0925	1.6536	0.4599	0.83	2.4504	1.0792	0.4413	2.1378	4.9517	3.6693	1.5718	0.7303	2.3518	2.296	5.6476	3.2768	1.1184	2.1031	0.3467	1.9988	1.5657	0.8797	7.1454	1.9422	0.8963	4.4618	2.753	0.3669	2.0373	0.7778	3.6246	0.2805	1.4376	2.0917	0.6605	1.6977	0.7352	3.9136	2.8648	0.0805	1.03	1.3807	10.2768	0.5796	1.0328	1.5781
PAN3-AS1	0.59	0.839	0.7169	1.8129	0.2603	0.4659	0.407	0.7021	0.6357	0.8562	0.9361	2.4346	1.5601	0.785	0.5347	0.535	0.4984	1.3354	1.0892	0.4462	1.8766	0.8946	0.4866	1.0322	1.2213	2.5717	0.5866	0.4036	1.7387	0.9064	0.7765	0.6147	0.4175	1.248	0.527	0.9637	0.7064	0.5595	0.6229	1.6839	1.2649	1.3538	0.4099	0.8478	0.4128	1.3405	0.8559	0.5204	0.7777
LINC01507	3.1942	1.8977	5.281	2.7879	4.435	1.7643	0.2202	4.4212	4.0731	0.7747	2.1101	1.9095	6.7252	3.6657	1.2054	2.4985	2.0382	5.0372	2.828	1.6804	0.8821	0.9678	2.3864	2.3025	2.9464	2.9583	3.0735	0.4338	4.4793	1.1384	0.4989	4.6058	4.4521	2.2143	0.2737	4.0647	2.8765	1.8751	2.6955	0.0797	2.8797	1.444	2.5209	0	0.5557	4.3449	2.5502	5.0449	5.9525
AL355001.2	2.7911	1.7258	2.3657	1.392	2.2882	2.5931	1.7642	1.7185	1.8997	2.7246	1.5927	1.763	3.114	1.6819	1.3683	1.1253	2.1908	1.6862	1.1714	2.052	1.2479	2.5368	1.1434	1.4051	1.4221	2.2525	1.1779	2.9092	3.1152	1.5799	2.9493	2.0917	3.0881	0.2022	1.0419	2.5876	1.4056	1.5124	1.873	4.7006	3.3599	2.8767	1.4653	3.081	1.266	1.7031	2.8968	2.2582	1.5461
AC253536.3	0.2735	0.948	0.3156	1.8007	0.4333	0.1058	0.176	2.2142	0.4735	0.7269	0.2372	1.9736	1.7433	0.5807	0.271	0.2699	0.4224	1.708	3.0481	0.1168	0.235	1.021	0.3647	2.5446	1.2822	2.6798	1.2091	0.0946	0.5115	0.1606	0.1424	1.0183	0.2831	0.3885	0.1094	0.443	0.5047	0.3747	0.5745	0.1911	0.6277	0.5078	0.3909	0.4561	0.111	2.4991	0.8493	0.441	0.5061
AC004130.1	0	0	0.6201	0.7076	0	0	0.2766	0.5273	0	0	0.6213	1.2409	0.2854	0.2074	0.7099	0.6363	0.4742	2.3971	0.2692	0.459	0.3078	0	1.1023	0.1786	0	4.336	0	0.2477	0	0	0	0	3.8136	0	0.2865	0	0	1.8121	0	0	0.7475	0	0.2363	0	0	0.2551	0	0.4952	0
STARD4-AS1	0.2637	0.5727	0.6297	2.5084	0.1898	0.9811	1.2402	2.3726	0.3833	0.7266	0.4731	3.1735	2.0829	0.5883	1.295	0.4454	0.6361	1.5011	4.5141	0.3236	0.2171	1.6998	0.8466	2.2008	1.8112	3.9289	2.081	0.2487	0.5356	0.4643	0.1785	0.762	0.5432	1.295	0.2899	0.7917	0.8631	0.415	0.4917	1.322	1.0473	0.4505	0.0634	0.4557	0.5552	3.7441	0.8575	0.2505	0.6354
AC120498.4	0.212	0	0.2752	0	0.1374	0	0.0614	0	0.0516	0	0.046	0	0	0.0921	0.0525	0.2353	0	0.1064	0	0	0.4781	0.054	0.1467	0.0396	0	0.3436	1.7068	1.539	0.2744	0.14	0.0993	0	0.4231	0	0	0.206	0.1467	0.1005	0.2087	0.6665	0.0663	2.9785	11.9038	0.0663	0	0.0566	0.1185	0.1099	0.2824
AL391121.1	2.5144	1.5013	0.2937	1.4524	0.7983	0.4375	0.9317	1.4062	0.9916	1.4366	1.5043	0.7837	2.2835	1.1246	1.3824	1.3395	1.4974	1.6275	1.3175	1.1353	1.0045	1.1519	0.731	2.1051	1.5694	0.5705	1.3813	0.3911	1.3996	0.9299	1.4139	1.2474	2.0573	0.1786	1.0405	0.7575	1.7165	3.4335	1.0298	0.5665	1.975	1.3558	3.7567	4.3239	0.0766	1.5573	2.8807	1.2118	0.7035
LINC01278	1.6413	1.8419	2.4477	2.8305	2.2341	1.9413	1.602	3.4152	2.2485	2.2355	1.999	3.7389	2.2292	2.046	1.8718	2.1216	1.8838	3.0187	2.6857	1.8728	1.9143	2.4141	2.3026	2.5775	2.4525	2.938	2.9419	2.4979	1.8763	2.3615	2.8988	2.1133	3.5474	1.4388	1.2425	3.4287	2.4819	1.7463	2.3408	1.2878	3.0584	2.4748	2.1317	2.1502	1.7404	3.0394	1.6643	3.4408	2.1323
HOXA-AS2	0.9087	0.9545	1.0741	0.969	1.0926	0.7461	1.2294	2.2359	0.7268	0.7026	1.037	4.7341	1.0635	0.998	0.8198	1.4002	0.8772	1.2629	1.3231	0.738	1.6017	4.3298	0.8848	1.2209	0.8307	4.0328	1.2088	2.5163	2.389	1.4491	0.2692	0.7042	2.4762	0.6741	1.6182	1.493	1.2301	0.9535	0.6641	2.7456	0.7564	1.0056	0.0093	1.0584	0.6199	1.7874	1.1309	1.0649	1.3167
MIR3936HG	0.853	1.1019	3.4098	2.6569	1.5513	1.5381	1.1578	7.237	1.6717	1.6541	1.9608	8.3688	7.0367	2.2597	1.2462	3.44	1.4443	4.8159	4.3334	0.754	2.5034	2.1782	3.4169	3.7963	3.3386	10.3955	3.1299	1.7506	4.375	1.7799	1.4813	1.584	1.7214	2.4891	1.2467	4.963	2.0334	1.4886	3.0402	3.6845	6.0362	1.7856	1.1206	0.4213	2.7673	7.6316	1.1457	1.3225	2.4614
AC018695.6	0.127	0.1981	0	0.1411	0.2881	0.5526	0.9194	0.0467	0	0.2532	0.0826	1.0174	0.1139	0	0.5349	0.5076	0.1576	0.1275	0.68	0.122	1.3507	0.8406	0.9673	0.6173	0.3555	0.2059	0.3008	0.3294	0.37	0.1958	0.1786	0.0409	0.1268	0	0.3048	0.8642	0.2637	0.4819	0	8.4203	0.4373	1.0613	0.0314	0.0397	1.7405	0	0.142	0.0658	0.1269
AC023510.2	0.341	0.4052	2.3901	0.5724	0.3241	0.6065	0.4475	1.5391	0.2657	0.4833	0.3154	1.8896	1.0323	0.6121	0.4955	0.8074	0.4062	1.232	1.0759	0.1529	1.4649	0.648	0.5455	0.7138	1.3309	2.6529	0.7896	0.4715	0.7063	0.7207	0.4474	0.4687	0.6352	2.7768	0.2454	0.9279	0.3565	0.3018	0.573	1.0244	0.6261	1.3812	0.1125	0.1422	0.6091	0.8011	0.5844	0.377	0.4089
AC073046.1	1.3046	0.9688	0.3951	0.9661	0.8453	0.3026	1.1581	1.92	0.8469	0.963	0.9049	1.7695	2.4424	0.7176	0.4739	0.8108	0.4316	1.6583	2.4991	0.5431	0.3923	1.3281	1.6856	1.9179	1.4227	1.2405	1.0709	0.4961	0.6192	0.1149	0.2038	0.7845	0.6364	0.0618	0.6781	0.5494	1.6849	0.9072	1.0275	1.0026	0.7893	1.1889	0.1291	1.0877	0.6355	1.3003	1.2638	0.6761	0.6083
NFYC-AS1	0.1508	0.2598	1.6571	1.1317	0.2606	0.2449	0.3376	1.0505	0.2447	0.5788	0.2789	3.0986	1.6578	0.6461	0.5179	0.4285	0.1996	1.3922	0.8043	0.2318	1.0624	1.0644	0.4732	0.7064	0.8655	3.1936	0.4507	0.2294	0.7288	0.3541	0.2732	0.5441	0.5618	0.9566	0.3738	0.8499	0.2411	0.2383	0.4276	0.8112	1.7429	0.5955	0.4078	0.4778	0.2938	1.2775	0.3483	0.2292	0.5759
AC004923.4	0.1836	0.2659	0.5957	0.5779	0.0892	0.3194	0.2923	0.7768	0.1117	0.4269	0.1194	1.5895	0.3291	0.2591	0.1137	0.2649	0.0228	0.5067	0.8017	0.2425	0.7098	1.028	0.5083	0.7548	0.3556	1.5771	0.6956	0.4522	1.1586	0.5456	0.4302	0.207	0.4885	0.1956	0.991	0.223	0.2329	0.3482	0.5061	2.6695	0.7182	0.5577	0.1817	0.8898	0.7267	0.9803	0.4104	0.1427	0.3669
AP000254.1	0.2875	0.5977	0.8705	2.6255	0.1242	0.4446	0.3328	3.2434	0.3732	1.1034	0.2492	2.9865	2.061	0.4993	0.7594	0.1702	0.1902	1.4423	2.1594	0.1841	1.7288	1.1705	0.9727	1.2176	1.2374	3.4786	1.0286	0.2981	1.2403	0.675	0.0898	0.7408	0.3824	1.4969	0.9195	1.8622	0.2652	0.636	0.3019	0.8033	0.8995	0.4366	0.2844	1.1984	0.3501	3.1719	0.4284	0.2979	0.4468
AL031186.1	0.0881	0.3926	0.4574	0.7503	0.0571	0.1533	0.4591	0.7132	0.1287	1.3267	0.1528	2.3646	0.8949	0.2678	0.6109	0.2347	0.0874	0.7073	0.3971	0.0423	1.5896	0.852	0.0813	0.9549	0.3793	1.3708	0.3894	0.2741	0.9694	0.6594	0.1239	0.1703	0	0.1251	0.5812	0.2996	0.2845	0.3342	0.3469	1.2002	0.6617	0.6022	0.9589	0.606	0.6438	0.8938	0.0492	0.0457	0.851
AP001528.1	2.214	2.7299	1.3374	4.4032	5.0524	4.1992	2.9988	4.0678	2.3186	1.1718	2.8854	1.2417	4.9085	1.9953	1.3104	2.9795	1.9349	4.2339	9.9947	2.4613	0.8972	1.4742	6.2198	4.9961	3.2127	2.6901	5.8118	1.8483	2.6135	3.1633	3.0405	2.9604	4.7796	8.2466	1.0856	1.8537	4.727	1.9014	7.1394	1.1236	4.6885	1.4805	0.5235	0.1916	1.4414	4.773	4.0465	3.1317	2.0498
AP000345.2	0.0628	0.3355	1.5476	2.3818	0.2846	0.0182	0.1817	1.7548	0.0764	0.0834	0.1224	1.0052	2.8872	0.218	0.0466	0.1254	0.0623	1.2123	0.4066	0.1206	1.0514	0.0639	0.0434	0.7858	0.6213	0.4679	0.1288	0.1302	0.8327	1.2019	0.0294	0.283	0.1461	0.3788	0.0188	0.5946	0.4342	0.2827	0.1606	1.6276	1.4139	0.9055	0.1087	0.0589	0.1146	1.4911	0.5787	0.0163	0.1359
GABPB1-IT1	1.9547	2.3362	2.1619	2.7298	1.821	1.9585	2.1573	2.7631	1.5996	2.7177	2.0223	3.5556	3.6183	1.6851	2.1462	1.1537	2.0112	3.5986	1.9382	2.1995	2.1576	2.3424	0.9852	2.9181	2.2323	3.9891	1.9734	1.668	1.882	2.4444	3.3795	2.4855	1.7896	4.9304	1.356	1.8494	3.0362	2.3503	1.6928	3.4909	2.95	2.8994	1.532	1.7896	1.3454	2.5855	2.6902	1.1687	1.4603
AL118516.1	2.2529	2.3009	5.0924	1.5184	3.8379	1.2625	4.5723	4.1911	3.2044	3.7222	3.8408	4.8214	7.6831	3.0557	7.0965	6.0234	1.6331	5.055	3.1661	3.3072	6.5243	6.8802	1.5652	3.3303	4.9252	5.3826	2.0939	3.3864	8.1917	5.3716	3.4161	2.0875	1.0777	0.1798	3.1274	10.8969	2.592	3.8406	4.6851	11.0349	1.204	7.5743	1.628	5.7618	1.079	3.0275	4.0176	2.1251	5.2607
AC020915.2	1.4467	1.7301	1.8777	1.679	1.5988	1.7579	1.8782	1.9955	1.2929	1.1817	1.6833	2.5322	1.6539	1.0117	1.1105	0.9453	1.4422	1.6341	2.0607	1.1071	1.4124	1.0328	0.7861	1.6526	2.2592	1.5754	1.5858	1.8316	2.197	1.0202	1.931	1.5494	0.9249	0.8094	0.7963	2.3187	1.1555	1.4847	1.2529	2.2445	1.462	1.9976	1.1526	0.8694	1.8915	1.6519	1.47	1.3437	1.5936
LINC01770	0.7374	1.6339	0.8795	0.797	0.2583	0.601	0.6692	0.528	0.6016	0.7768	0.8121	0.3106	1.9766	0.7788	2.0927	0.3362	0.8902	2.0199	0.6512	1.3593	0.5393	1.4202	0.092	2.0112	1.9388	2.2739	0.3398	0.62	1.0319	0.6317	1.0272	0.719	0	0	1.0279	1.1232	1.4524	0.2646	1.0673	3.3206	0.1123	1.0897	0.138	3.4645	1.1893	0.9364	1.6261	1.4253	0.239
AL031775.2	0.7119	1.0076	2.1741	1.3955	1.1396	0.7286	1.1152	2.5577	0.5709	1.0757	1.0529	3.4805	2.6521	1.0183	1.1201	0.5577	0.7066	1.849	0.6606	0.8448	2.0507	1.1936	0.9275	1.3147	1.4781	3.5293	0.9519	1.3897	2.7645	3.1711	0.7457	0.7554	0.7243	2.5574	0.8539	0.8952	0.8112	1.0325	0.6926	1.3604	0.8387	0.9541	0.3315	1.2046	1.326	1.2074	0.8425	1.6059	0.8089
AL022328.2	0.1325	0.3778	1.2382	1.4915	1.3049	0.2152	0.6444	2.418	0.2064	1.0563	0.4136	3.3038	3.5783	0.6674	1.2338	0.447	0.3419	2.0211	2.0902	0.2546	2.1856	0.7284	0.5136	1.8026	2.4183	4.3293	1.0709	0.9344	3.0529	1.7034	0.4967	0.7171	0.5641	0	0.5404	1.03	0.7334	0.4021	0.2922	2.8325	0.879	0.5635	0.2884	0.5303	1.3232	2.2638	0.7405	0.3021	0.3001
SNHG6	14.2806	16.1317	24.5368	9.8001	26.0314	61.9803	21.417	22.0881	12.8198	14.8667	20.7895	24.127	29.6601	15.6264	28.3473	22.8111	18.3187	15.4499	29.486	20.1996	35.8431	20.0479	24.3632	24.1964	18.8633	24.5469	20.9977	79.5347	34.4181	26.957	37.5241	26.7952	11.9243	14.4485	68.9906	24.8202	16.3731	38.0335	14.7715	39.6641	29.4174	26.132	16.3905	29.6476	40.5466	14.9736	17.7706	31.9424	32.8948
AC024337.2	0.194	0.8159	2.6837	1.0867	0.44	0.1125	0.5476	1.3341	0.3188	0.3921	1.0094	1.7324	1.0579	0.3002	0.6487	0.3446	0.2468	1.8011	0.5193	0.233	0.883	0.2901	0.2071	2.2799	1.2685	4.3477	0.8921	0.9181	1.9466	0.9877	0.6421	0.7891	0.0887	1.1626	0.1673	0.3241	0.5706	0.6957	0.6208	2.8085	0.277	0.6631	0.054	0.2882	0.4652	0.9324	0.9353	0.3582	1.971
AC108134.4	0.7301	0.3503	1.8222	0.6238	0.5094	0.1954	0.4552	0.4546	0.3281	0.8457	0.5356	0.7293	0.8724	0.4389	0.5563	0.6981	0.2787	0.4508	0.7594	0.2698	0.8685	0.7432	0.4146	0.5457	0.4351	1.3835	0.2837	1.9801	1.1631	0.2472	0.6842	0.1447	0.3736	0	0.5389	1.2006	0.5181	0.213	0.5308	1.7066	0.4921	0.5971	0.2223	0.2107	0.8891	0.9595	0.3138	0.3492	0.3741
AC135050.5	0.7496	0.9742	0.4865	3.3539	0.3238	0.7608	0.6871	2.9879	0.8212	1.079	0.7583	4.6782	1.7915	0.7324	0.8045	0.5546	0.558	2.9463	2.5692	0.3901	1.3283	1.1446	1.0954	3.1986	1.7747	3.1993	1.3806	0.3887	1.2129	0.44	0.7025	1.0464	0.748	0.4436	0.5245	1.7907	0.6915	0.8293	2.0172	1.2765	2.5608	1.5181	3.523	1.0547	0.5325	2.3347	1.0822	0.4856	1.4563
AC018755.4	1.3448	1.8642	1.4061	0.581	0.3389	0.9532	2.033	0.9072	1.9279	4.8975	0.2591	4.0428	0.8928	0.5191	0.9622	0.4644	1.0753	1.1246	1.0103	2.6557	2.2627	0	1.6204	1.48	0.9648	2.7124	0.401	0.6198	2.031	1.4802	0.9803	1.2996	0	3.9261	1.9716	0.7986	1.6197	4.1447	1.3828	0	1.9405	3.1207	0.1109	1.9155	0.8644	2.3137	1.0021	0.968	1.5179
PPP1R26-AS1	0.4864	0.4949	1.5257	0.9306	0.6251	0.804	0.3145	1.3333	0.6394	0.2873	0.5026	1.5757	4.0106	0.6865	0.5662	0.3707	0.3339	1.6922	1.553	0.4556	1.097	0.4663	0.5798	0.7151	1.204	1.8605	0.5887	0.5381	0.7766	0.4783	0.4749	0.585	0.5177	0.5527	0.705	0.3584	0.8787	0.5804	2.1869	1.3678	1.4486	1.1021	0.2366	0.6844	0.7257	1.5929	0.4803	1.0629	0.8127
AC092171.5	0.4501	0.6097	1.4488	0.4	1.1899	0.3341	0.3961	1.3646	0.298	0.8293	0.8273	0.6391	1.506	0.4222	0.6777	0.8313	0.5718	0.6324	1.2781	0.294	0.6961	0.8248	0.4985	0.9286	0.527	1.1205	0.3183	0.9522	3.8221	0.5707	0.7424	0.7424	0.7665	0.0256	0.0864	1.2422	0.7474	0.5976	0.7515	1.7169	1.4761	1.5587	5.2373	0.4053	0.4824	0.7498	0.322	0.8397	0.7675
AC023043.4	0.0755	0.3366	0.1471	0.5874	0.0489	0.5257	0.8747	0.139	0.1839	2.6433	0.0983	0.6541	0.1805	0.1968	0.1497	0.5031	0.4499	0.1516	2.043	0.7983	1.9958	1.9226	0.7321	0.3953	0.3252	0.2939	0.0716	2.8987	0	0.1663	0.4956	0.0973	0.6533	0.2146	2.4919	0.7341	0.2091	0.5015	0.119	4.9478	1.0638	4.934	0.4111	1.9369	0.414	0.121	0.1689	0.0391	0.1761
SCGB1B2P	0.7984	0.4662	1.3222	0.9175	0.9276	0.5109	1.2752	1.3169	0.4558	0.5609	0.8594	1.9069	1.0199	0.6695	0.4637	1.6379	0.8198	0.7184	0.4343	0.6877	1.0644	0.5886	0.9401	0.7203	0.877	1.8206	0.4346	6.1387	1.9245	0.7758	1.1095	0.3902	0.293	0.0391	1.8164	1.1772	0.6858	0.4177	0.8023	11.9446	0.8443	1.6727	0.899	0.5165	2.1124	1.5288	0.9847	0.6278	0.9537
Z98884.2	0.3884	0.5769	2.4085	1.8217	0.3355	0.4004	0.7995	2.9533	0.9245	0.9557	0.9354	2.2417	2.2174	1.0494	0.7695	0.6514	0.6853	2.2086	1.4588	1.0779	1.3904	1.0104	0.9559	1.742	1.6347	3.8049	1.417	2.1034	0.8938	1.6339	1.0515	0.7785	1.665	2.2065	1.2423	1.2581	0.7564	0.6548	0.9517	1.8994	0.8913	1.1143	0.8967	1.5112	0.7358	2.3502	0.8682	0.7604	0.23
AC104794.3	3.0532	2.4997	9.2279	8.2054	3.5931	2.4277	3.8101	4.6523	2.9205	3.2493	3.8913	7.1923	3.6871	5.3031	3.1528	3.324	3.0519	3.0206	6.042	4.1147	2.878	4.3712	2.9671	4.1453	4.254	6.5886	2.1596	4.8334	4.2455	4.1039	3.9533	3.4337	1.5645	2.5895	1.8764	2.8726	3.9611	2.3633	3.11	18.6657	5.26	5.211	3.3626	3.9534	2.93	4.1129	3.4367	2.6725	4.3765
CA3-AS1	1.6241	0.5514	1.8127	0.849	0.1828	2.1582	0.6005	0.6762	1.0499	0.399	0.6232	0.8823	1.2884	0.9719	0.703	1.03	1.4133	0.5341	0.4819	0.5288	0.9674	0.1667	0.3695	0.5339	0.658	0.7019	0.6377	0.5945	0.6242	0.4887	1.0403	0.9027	0.8837	2.1903	0.2892	1.198	0.5917	1.2856	2.3218	0.2336	1.4919	0.7601	2.2236	1.2517	0.2715	1.0445	0.9356	1.0515	2.1303
AC004148.1	0.1575	0.7097	1.5447	2.3007	0.8392	0.4771	0.8816	2.885	0.409	2.4651	0.4477	4.6369	2.5516	0.5776	1.6125	0.5983	0.1824	2.0725	1.1439	0.2522	2.6728	1.0779	0.6623	3.068	2.4034	5.0833	1.5859	1.1254	1.8918	1.4949	0.5085	0.7555	0.5938	0.7333	0.9027	1.5647	0.8638	0.4398	0.6272	4.8146	1.8019	1.9672	0.5975	0.5801	1.6626	2.4297	0.6945	0.254	1.0318
AC232271.1	0.1812	0.3396	1.2243	1.6931	0.4776	0.3985	0.5208	1.0848	0.4927	1.0237	0.2275	3.6722	1.2018	0.5425	0.4827	0.6434	0.2914	1.191	2.4003	0.114	1.7308	0.8839	0.5131	0.9479	0.9089	3.9039	0.5719	0.7126	0.7197	1.0011	0.3571	0.4668	0.3407	0.2484	0.4496	0.9409	0.2651	0.2547	0.3985	2.0293	1.1142	1.2809	0.6737	0.8516	0.639	1.4275	0.4189	0.3237	0.4619
AC093001.1	0	0.0823	0.04	0.4103	0	0.0357	0	0	0.03	0.6816	0	0.0266	0	0.5614	0.122	0	0.4888	0	0.1387	0	0.0397	0.658	0.0568	0.023	0	1.5964	0.0583	0.0638	0	1.3009	0.3462	0	0.041	0	0.1846	0	0	0.4962	0	0.0323	0	0.374	0.7309	0.5004	0	0	0	0.0319	0
LINC01126	0.8037	0.0735	0.8158	0.5265	0.2804	0.0837	0.1432	0.8947	0.1505	0.4107	0.1876	1.686	0.6526	0.17	0.296	0.5215	0.2966	0.8375	0.4992	0.099	0.3851	0.6713	0.3423	0.4467	0.6121	1.9906	0.6376	0.1817	0.3735	0.1815	0.1642	0.1726	0.1782	0.2927	0.309	0.2103	0.1521	0.5569	1.0712	0.9934	0.6384	0.7356	0.1733	0.3222	0.0878	0.7922	0.4607	0.3097	2.1345
AC090948.1	0.1236	0.3304	0.5613	0.7321	0.3203	0.2508	0.465	0.7274	0.1805	1.3135	0.3214	1.7117	0.443	0.4024	0.4284	0.384	0.2453	1.147	0.8006	0.3561	0.6768	0.629	0.3991	0.6466	0.5585	1.2417	0.2341	0.4806	0.16	0.6528	0.5211	0.4379	0.411	0.6142	0.7782	0.4803	0.5985	0.498	0.365	0.6475	0.6187	0.7977	0.703	0.1159	1.693	0.7917	0.4143	0.3202	0.3704
AC110995.1	0.5553	1.1312	0.1373	0.3982	0.1371	0.3272	1.6024	0.1297	0.4463	0.406	0.5197	0.6334	0.3687	0.6507	0.8907	1.0331	0.4112	1.2384	0.6556	2.0154	0.4885	0.4666	0.7973	1.2322	1.0017	0.6515	2.9668	0.4205	0.5819	0.5666	0.2065	1.1472	0.7388	1.302	0.074	0.3084	1.8703	0.4263	0.5971	0.1663	0.7393	0.2142	0.0872	0.2866	0.4079	0.9695	0.3251	0.5208	0.6107
AP000759.1	5.1691	4.6445	2.4397	5.6946	3.0448	3.0226	3.7593	3.9924	4.7839	3.4058	3.1113	2.5151	3.5734	4.3778	3.4279	3.4138	2.6289	2.7008	3.6103	4.4734	4.1841	4.7403	4.2186	4.6304	3.8986	2.0494	3.2101	1.3734	4.2027	2.445	3.6833	2.8073	4.2627	0.9101	2.8183	3.4456	4.8079	2.0255	3.5329	3.1785	5.8286	1.8168	4.7341	6.3579	1.7169	4.5163	4.9659	3.8079	2.3619
AC067852.3	0.1563	0.6181	0.2916	1.8883	0.1519	0.17	0.1244	1.1359	0.0951	0.4414	0.2118	2.3598	0.502	0.3563	0.3484	0.2255	0.2521	1.147	1.0018	0.0845	0.4784	0.5271	0.4328	1.205	1.0345	2.0774	0.7896	0.0912	0.4426	0.2323	0.0732	0.7931	0.5719	0.1943	0.1641	0.3418	0.2523	0.2687	0.1847	0.1843	0.6603	0.2077	0.0193	0.4399	0.0952	1.1058	0.3276	0.2228	0.3774
AC100814.1	0.7895	0.655	6.8546	0.4234	0.9525	2.7155	1.9543	1.242	1.1399	1.4228	1.2982	2.0505	2.6675	0.9693	1.4832	1.6436	1.297	0.9835	1.0736	1.1507	2.1049	0.4988	0.8291	2.0146	0.9609	1.659	0.636	5.9851	3.0658	1.582	1.2501	1.5434	0.8692	8.8925	2.3837	1.0582	0.6027	0.5421	0.1501	5.3346	1.7208	3.5973	0.8889	1.4299	1.094	0.814	2.0691	0.6772	2.2485
AC018690.1	0.9753	0.7726	1.3011	1.6452	0.316	0.5342	0.3137	1.0367	0.6068	0.912	0.5638	2.0876	0.6799	0.8235	1.1272	0.5292	0.6185	1.1691	0.6411	0.4425	0.8379	0.9653	1.3502	1.1341	1.1429	1.7213	0.4961	0.9553	0.491	0.5248	0.457	0.5236	0.3244	0.6541	1.2024	0.6318	0.5248	0.8478	0.2774	2.2996	0.7122	0.6584	0.5897	0.7115	0.5609	0.8969	0.4845	0.365	0.6858
AC253536.6	0.1023	0.2963	0.5976	1.345	0.4309	0.2077	0.4443	1.1106	0.6725	0.8837	0.3105	1.6167	1.1921	0.3554	0.4561	0.3407	0.1016	1.1552	0.6341	0.3195	1.4835	0.9375	0.4249	0.5928	1.0571	2.1559	0.5169	0.2122	1.5563	0.2027	0.2637	0.3296	0.2723	0.0363	0.4603	1.1186	0.236	0.2183	0.8663	0.7238	0.8005	0.7771	1.4933	0.7678	0.405	1.0653	0.5432	0.1326	0.426
AL161785.1	1.2399	1.27	0.296	0.475	0.2216	0.0661	0.4621	0.7656	1.1241	0.8837	0.8897	1.1475	0.8004	0.953	0.9601	0.8352	0.5375	2.2168	1.0278	1.5608	1.4877	2.2488	1.1443	1.2784	1.1656	1.0903	1.7189	0.266	1.6235	0.3263	0.5075	1.3589	0.5309	0.4048	0.2564	0.6509	2.3665	1.2704	0.7745	0.224	1.338	1.1473	0.7897	0.3208	1.3017	2.6177	0.8283	0.8568	0.4842
AL391834.1	0.3029	0.3509	1.2185	0.942	0.8242	0.8431	0.5961	1.6715	0.7668	0.8585	1.5755	2.1239	2.1714	0.9995	0.75	0.4034	0.4208	1.6412	1.0238	0.2909	1.0928	1.0174	0.2516	0.9961	1.4862	2.5524	0.7076	1.3505	1.3329	0.6667	0.6528	1.5609	0.5641	3.484	0.5812	0.9123	0.6705	1.1488	0.4055	0.8252	2.1608	1.104	0.5693	0.2651	0.2951	1.6817	0.8463	0.5964	0.9481
AL390728.6	1.8239	1.9529	28.8847	3.3365	2.5929	3.8206	6.383	7.7826	2.9292	7.7287	2.6436	11.2895	8.3603	3.8181	6.3239	3.5169	2.2022	5.0949	6.1964	3.2298	14.2259	3.7551	3.9696	9.8695	5.2733	13.5011	6.343	8.54	6.0963	3.26	3.3931	4.2794	3.7486	18.0944	8.0654	5.0394	3.7167	2.8138	2.798	15.9468	6.1506	12.1772	1.0235	3.9324	4.2104	6.9768	5.1727	2.1585	4.3611
HM13-IT1	0.0953	0.3396	1.7313	2.6108	0.4939	0.4421	1.379	1.4023	0.1856	1.4348	0.1239	5.197	0.9108	0.8688	1.0855	0.4653	0.331	2.247	1.9325	0.1831	3.3767	1.4064	0.5276	1.4245	1.5586	2.2237	0.4512	0.7411	0.37	0.6292	0	0.6139	0.9507	0.203	0.8	0.6481	0.4395	0.9035	0.4503	4.4431	1.461	2.8944	0.4242	1.1916	1.7985	1.4244	0.7455	0.1481	0.7933
AC129507.4	0.0785	0	0.1019	0.407	0	0	0.0455	0.1444	0	0.1043	0.0681	0.3399	0.2815	0.0341	0.0389	0.0697	0	0.0394	0	0.1509	0.0506	0.1599	0.0725	0.2054	0.0676	0.1527	0.0744	0.1629	0.1525	0.0691	2.1707	0	0.0522	0	0.0471	0.1907	0	0.0372	0.1855	0.0411	0.1474	0.1789	0.0388	0.0982	0.1434	0.2515	0.0439	0.0407	0.0523
SNHG15	3.268	2.2216	5.9069	3.0451	3.9112	2.9964	15.6791	8.0318	4.9934	12.5709	4.3752	14.0647	4.8724	3.1185	8.5604	3.238	4.7651	4.2387	6.705	3.702	8.1455	18.2074	3.0279	3.1541	4.0812	8.3404	1.9303	4.1124	4.2859	2.7069	2.2637	3.5229	1.1514	1.5104	6.4505	5.5438	3.5668	5.6875	4.4491	23.602	6.2544	11.3203	3.4252	13.7475	3.5237	3.4483	4.2061	2.392	8.6471
WDFY3-AS2	2.7496	1.7073	4.4039	1.3745	1.5549	1.1458	0.3211	1.6832	2.185	0.4046	2.4704	1.1189	1.8042	2.7515	1.0683	0.9946	1.3205	2.1918	1.495	1.003	1.5533	0.5591	3.916	1.9145	1.1235	1.4171	1.1834	1.2594	2.6864	1.2369	0.9665	2.0342	2.2137	8.1295	0.3566	2.029	1.1989	1.2358	1.2734	0.2906	2.1871	0.6525	0.8196	0.1677	0.5276	1.8987	2.0299	3.5844	3.3624
AC008870.2	0.1159	0.4133	0.7954	1.4228	0.2146	0.4611	0.6904	0.8166	0.2903	0.8069	0.1723	2.2943	0.7521	0.4171	0.5414	0.1912	0.0822	1.1136	0.8025	0.0796	1.2593	0.7419	0.1987	1.1266	0.9411	1.7394	0.5125	0.2576	0.2573	0.2042	0.0776	0.2561	0.3526	0.2823	0.3775	0.3702	0.3056	0.4712	0.287	1.51	0.7567	0.4025	0.3605	0.58	0.5043	0.8489	0.1851	0.1202	0.4413
AC008608.2	2.4461	1.7075	3.8628	1.8417	3.434	2.79	2.1714	3.2401	1.3101	1.0473	2.7571	3.0002	6.9666	3.0095	1.4135	4.4162	2.2256	2.3729	3.2158	1.175	1.944	1.8676	1.4674	1.2495	1.3338	5.8147	1.5961	1.5221	8.6548	4.4872	3.133	2.5215	0.8678	0.1158	1.516	6.101	1.5044	1.817	4.0458	9.3562	2.475	3.1581	1.9766	1.2237	2.4328	3.7005	2.0506	2.1128	2.1725
AL450384.2	0.1077	0.4126	1.3697	1.2998	0.1954	0.1499	0.5486	0.7528	0.2097	0.496	0.3548	2.0137	1.0165	0.3086	0.768	0.3251	0.1603	1.005	0.7159	0.2069	1.0824	0.2302	0.3677	1.0384	0.8714	1.5498	0.4692	1.8984	1.0175	0.8913	0.333	0.4718	0.2292	0.6117	0.5812	0.7953	0.3775	0.4391	0.3477	3.4417	0.7076	0.6052	0.2557	0.6868	1.154	1.3914	0.2528	0.1563	0.8033
PSMA3-AS1	1.3963	2.6253	4.926	5.4467	2.9456	1.5346	2.7433	5.7204	2.0195	4.0615	3.378	8.8192	7.3499	2.481	4.8845	1.9085	1.9017	7.7574	3.7685	2.4234	8.2098	4.5906	2.2457	7.0823	6.1763	12.8841	3.5225	1.9537	5.0521	4.2186	1.9114	4.2415	3.3805	7.1881	2.9627	2.131	3.9383	2.2315	2.9243	7.7505	3.8065	4.6938	4.1856	1.6862	3.5516	5.7395	3.7022	2.5837	4.3289
EPB41L4A-DT	3.5353	3.7784	1.6241	3.068	2.1096	1.6487	1.5052	2.986	1.5852	1.0762	4.0554	0.9361	4.181	3.7349	2.058	1.5749	3.1111	2.7431	1.5196	1.6573	0.8611	0.6307	2.1303	3.9141	2.7822	1.4965	2.5085	1.7513	3.3811	4.1827	2.482	3.2561	2.7316	0.5867	0.6849	1.9125	3.5527	1.2557	3.6264	1.5659	3.8474	1.1441	6.5632	0.8661	1.7015	3.7104	4.8341	2.3043	2.541
AL035661.1	0.252	0.0528	0.481	0.0549	0.0384	0	0.3948	0.0327	0.0577	0.2364	0.5013	0.2054	0.1063	0.3347	0.0881	0.0132	0.1177	0	0	1.4954	0.0191	0.6791	0.0137	0	0.0383	0.3652	0	0.0307	0	0.3133	17.2697	0.0955	0.0197	0.2527	1.3159	0.0288	0.0684	0.0562	0.0234	0.0311	0.0093	0.2027	47.0712	0.0742	0.0181	0.0475	0.0166	0.0307	0
AC006064.3	0.1778	0.7921	1.0614	1.3429	0.3686	1.2372	0.4117	2.878	0.3116	0.7559	0.5857	2.7705	2.6767	0.5867	1.1271	0.5051	0.247	1.3915	2.0834	0.2049	1.787	1.9545	0.6563	1.0365	1.5305	5.2555	1.2573	0.9218	2.2552	0.3757	0.8997	0.8705	0.0473	0.0505	0.3412	1.2784	0.3608	0.6743	1.0641	5.5143	1.4909	0.432	0.2814	0.4891	0.6062	2.392	0.6359	0.8107	0.8289
AC011468.1	0.402	1.03	2.0219	1.2467	0.9442	0.8743	2.1528	1.6825	0.6117	1.2464	1.3289	2.3276	2.0116	1.0692	1.1698	1.3831	0.5985	1.6389	1.6421	0.8448	2.3637	1.2022	1.3449	2.3665	1.8819	3.7464	0.825	3.6479	1.8213	1.5708	0.8241	1.3598	0.8023	3.4257	1.8686	1.1475	1.0662	1.1437	1.0488	13.6651	1.085	2.4043	3.5799	1.1627	1.1628	1.905	1.2357	0.9896	1.7239
LENG8-AS1	0.6225	1.5186	3.9204	3.9146	1.5472	2.0003	1.985	7.7494	1.0235	2.3683	1.159	9.1882	2.9753	1.7015	2.5575	1.3319	1.2256	4.1473	7.3131	0.745	4.3134	2.9087	1.4597	2.8452	4.0325	9.4073	1.9911	2.5398	3.0117	1.4466	1.1858	1.3149	1.0047	1.0145	1.273	4.8193	0.8096	2.1966	2.1539	10.1695	3.4934	3.0379	1.0703	2.7439	2.473	4.1299	1.2318	1.3961	1.7537
AC139887.1	0.4151	0.4756	0.1539	0.7466	0.3842	0.1376	0.2746	1.5709	0.231	0.4728	0.3085	2.105	0.9212	0.5665	0.5287	0.3686	0.2354	1.1307	1.0023	0.1139	0.6878	0.5433	0.2736	0.8866	1.3784	1.9991	0.6366	0.3075	0.8444	0.7832	0.1667	0.6877	0.2367	0.0842	0.4979	0.4034	0.2188	0.3936	0.7006	0.3107	0.4082	0.5404	0.4107	0.5933	0.3611	0.8232	0.3314	0.2458	0.158
HOXB-AS2	0.2208	0.3935	0.3126	0.654	0.13	0.0466	0.1859	0.7385	0.0586	0.4089	0.2436	0.3128	0.5037	0.4183	0.1591	0.2138	0.1594	0.7049	0.588	0.135	0.2069	0.1839	0.1482	0.7352	0.7257	1.7436	0.2155	0.0833	0.3637	0.2474	0.301	0.3103	0.4005	0.057	0.1685	0.3511	0.574	0.1903	0.1423	0.0421	0.1131	0.1219	0.1589	0.1506	0.1955	0.9645	0.2692	0.1456	0.3743
AC010834.3	0.9211	1.5773	0.9143	1.1236	0.5617	0.5028	0.5228	1.7943	1.0377	0.896	0.7673	2.0798	1.5756	0.8941	0.8588	1.2188	0.7888	1.4681	2.3405	0.6767	0.8147	1.379	1.8836	2.4842	1.6327	2.7868	1.38	1.2175	1.0287	0.5884	0.7617	1.3964	1.4898	4.8226	0.7799	1.3163	1.2496	1.2503	1.4368	1.0599	1.7747	0.8779	0.6791	1.9426	0.5939	2.0637	1.292	1.1981	1.4437
SNHG9	3.7244	1.6183	3.6754	1.8464	5.1055	2.392	2.4591	0.8834	1.8283	2.6175	4.0565	2.1319	2.7954	0.8821	3.0187	4.9466	2.3524	2.2857	0.9711	1.8629	3.808	1.1594	1.2783	1.2655	1.8285	3.3125	0.6025	11.2041	5.5781	4.6345	1.6731	1.7451	0.86	0	3.0644	3.2004	3.9185	0.7589	1.4788	8.1928	1.6374	7.2465	1.7664	1.3088	3.1113	2.3008	4.1284	1.946	3.9571
SNHG25	0.6101	0.2718	2.0587	0.768	0.2372	0.1415	2.6843	1.3019	0.3564	0.4864	0.4761	1.162	1.0206	0.6358	1.0878	0.7583	0.1817	0.4898	1.0999	0.0586	3.4593	0.7453	0.3378	0.3192	1.3131	1.3447	0.3082	1.3286	1.9742	0.8058	0.5146	0.0786	0	0.0866	3.0734	1.0671	0.2814	0.4628	0.3363	7.4798	1.2218	0.4633	0.3622	0.763	1.1144	0.456	0.3409	0.4426	0.447
AC080162.1	0.3284	0.3725	0.4263	0.9951	0.1548	0.2078	0.1383	0.7251	0.3198	0.238	0.233	1.0082	0.5709	0.363	0.2662	0.2916	0.1185	0.809	0.9084	0.1434	0.5772	0.3648	0.2756	1.183	0.7455	1.2776	0.5091	0.1858	0.3865	0.631	0.4197	0.4232	0.1986	0.3393	0.394	0.4642	0.3856	0.6512	0.5879	0.7197	0.4859	0.8163	0.0886	0.1867	0.3273	0.8609	0.3337	0.2785	0.4773
CH17-340M24.3	6.9485	5.4591	5.227	3.7595	6.2846	4.6054	5.484	4.6957	4.1149	6.9589	6.1967	7.7346	3.5246	4.7043	3.3433	5.6154	5.8834	4.4968	4.0586	6.4845	7.6022	3.7244	4.2664	3.1588	4.7368	7.2442	4.6562	6.6176	7.7095	7.0672	4.8639	6.249	8.1502	1.007	4.2183	8.7915	4.1076	3.1197	5.9417	6.6573	4.686	4.9539	6.2858	6.3846	11.4324	3.4828	3.9941	3.9095	4.6095
AL355803.1	2.3455	3.6176	0.9367	4.877	0.4676	1.5695	1.3579	3.452	4.5679	1.2786	4.2237	1.8745	9.8098	4.6223	2.9491	1.1214	1.5222	5.1602	1.4231	3.7266	0.8138	1.3775	0.6661	4.9227	9.2422	3.2751	3.3609	1.0291	3.5032	2.4624	2.1981	3.7197	0	0	0.7575	0.4383	3.6617	0.2566	1.4921	1.5126	0.9598	1.9183	0.4463	2.2565	0.9888	4.046	10.3856	3.366	1.2018
AC024075.1	2.2365	2.2421	1.532	3.5425	1.0063	0.7566	0.8632	2.9486	1.8148	1.4583	0.9965	3.1733	2.8952	3.1292	2.0001	2.427	1.6957	4.1458	2.3451	1.2533	1.0408	2.1502	2.58	5.0618	3.3695	3.9872	2.6283	1.2241	1.5681	0.7932	1.0771	1.7611	1.6944	2.4264	0.8569	2.0827	3.8111	1.2666	2.3486	1.1393	4.0825	1.321	3.5959	1.2431	1.4375	5.473	2.0831	1.6741	2.7519
AC010719.1	0.0681	0.1416	1.1492	0.3195	0	0.553	0.4995	0.8186	0.1105	1.267	0.0394	3.2433	0.6511	0.631	0.6747	0.7055	0.3606	0.5696	1.1513	0.0872	5.0033	1.0401	0.5238	0.2037	0.4105	1.7074	0.2294	0.3296	0.5878	0.2599	0.0851	0.0585	0.1208	0.2902	0.9259	0.5736	0.0628	0.0861	1.1802	2.6885	0.9236	0.4828	1.1681	1.3346	0.7189	0.6546	0.2284	0	0.8469
AL080317.1	0.3674	0.3165	0.5722	0.789	0.238	0.4687	0.2836	0.5767	0.2862	0.6725	0.0637	2.2476	0.4243	0.2127	0.2547	0.2827	0.2188	0.2581	0.207	0.1294	1.4992	0.2493	0.2147	0.2655	0.253	0.7145	0.2861	1.5747	0.3804	0.3666	0.218	0.3156	0.4399	0.6435	0.235	0.4046	0.1581	0.1393	0.1254	1.6682	0.8507	1.209	0.2423	0.2604	0.2088	0.7192	0.3148	0.2031	0.2447
LINC00886	0.4967	1.0149	1.4227	0.853	0.9543	0.9684	1.1998	2.3001	1.0924	1.3844	1.4367	0.7636	1.6833	0.6135	0.6532	0.8782	0.8032	1.5125	1.0518	0.6581	0.6511	1.251	0.6046	0.9506	0.258	1.9209	0.7381	0.4263	2.9486	0.5504	2.1749	0.7558	0.4671	1.4777	0.4674	2.9708	0.4266	0.4304	1.3253	1.023	1.8865	0.8715	8.151	0.7176	0.7248	1.326	0.402	1.216	1.1408
AC010969.2	1.79	1.1414	2.9977	2.1574	1.408	1.4795	1.7747	1.0236	1.4107	1.288	1.5155	1.8224	1.4552	1.4861	1.222	2.7731	1.1723	1.7067	1.3131	1.5078	1.5626	1.2183	1.463	1.4361	1.1885	1.9261	1.054	3.2825	1.5696	2.579	2.3957	1.1701	1.2291	2.0576	2.9026	1.3058	1.782	0.8711	0.7028	3.3609	1.1991	1.459	0.4363	0.965	2.6593	1.8554	1.7953	1.3601	1.2238
AC133552.5	1.8103	1.3868	2.0199	0.9408	2.4694	2.4681	1.4342	1.3789	1.1134	1.266	1.3769	1.7598	3.188	1.2964	1.0697	2.1713	1.4186	1.7529	0.6442	1.0069	0.4912	0.8406	0.1759	0.7122	0.8476	1.606	0.8824	2.2726	3.8645	2.4889	2.53	0.9003	2.8311	0.0451	0.3429	3.0554	0.9083	0.7529	1.701	6.2903	1.5703	1.5919	5.6879	1.3902	2.1273	1.2549	0.9585	1.8105	1.2482
AC017048.3	0.7093	0.6878	1.9224	1.8539	0.5136	5.7587	2.4637	1.182	0.6297	0.1663	0.1085	1.788	0.8725	0.7428	1.2813	0.7224	0.7454	0.9211	1.3399	0.2605	0.4301	3.5464	0.6738	2.1207	0.898	0.4328	0.7113	0.9302	0.162	0.5511	1.1535	0.6989	0.0278	0.4148	2.5022	0.5879	0.3271	0.1978	1.9223	11.7391	0.0392	0.507	0.0206	1.6958	1.1432	0.8242	0.9327	0.5405	1.7786
AC139100.2	0.4099	0.4109	0.4323	1.2901	0.9628	0.5646	0.2076	0.9615	0.1996	0.7035	0.311	2.2402	1.0103	0.4895	0.9136	0.4777	0.712	0.8227	1.4145	0.0246	2.6743	0.2869	0.2128	0.9001	0.6837	1.993	0.3074	3.0288	1.8571	1.3761	0.1441	0.1981	0.1363	0.1455	0.0922	1.0207	0.2127	0.3644	0.2623	2.3625	0.8017	1.7511	1.0393	0.7369	0.8736	1.6962	0.4295	0.1062	0.512
AC005332.3	6.5786	4.7442	8.2423	7.8288	4.8292	3.9696	4.6232	6.38	6.3319	7.0064	4.8466	9.1854	6.3616	4.4913	3.8424	4.3555	2.3024	7.0596	5.956	4.5664	6.2727	5.226	5.58	8.3286	6.9405	12.3262	4.3701	8.9124	4.4793	7.5337	5.2743	4.9488	4.7556	18.0384	7.4348	4.656	4.9462	4.1108	3.3843	6.9337	5.688	5.7181	2.0694	9.036	7.6412	7.9183	5.6104	4.296	5.7752
AL513320.1	0.2181	0.1701	1.3448	0.8885	0.4593	0.0949	0.442	2.809	0.1328	0.8937	0.0709	1.6525	2.5089	0.4973	0.5942	0.1937	0.1894	0.5746	1.8742	0.1048	4.1112	0.3886	0.2768	0.7541	1.7606	6.8586	0.5854	1.0745	2.0118	0.9123	0.2044	0.3513	0.2902	0.0775	1.112	1.0069	0.0755	0.6206	0.859	4.886	0.8533	0.4556	0.054	0.4774	0.963	1.9217	0.2743	0.1978	0.2906
AP006623.1	0.1317	0.4253	0.5447	1.1701	0.5332	0.3054	0.324	2.3374	0.0962	0.9986	0.1142	3.2915	1.8978	0.5574	0.5951	0.2557	0.2695	1.0818	2.9301	0.1897	1.5801	0.9047	0.4025	1.1072	1.757	3.2115	0.7327	0.4182	1.6297	0.5869	0.1157	0.3499	0.3722	0.0234	0.612	0.8316	0.205	0.4292	0.337	1.5781	1.2875	0.5125	0.0651	0.5969	0.7215	1.5817	0.3403	0.2985	0.2905
AC105020.5	0.441	0.4288	1.301	1.4549	1.9744	0.5581	0.5571	2.1833	0.1562	1.2431	1.2167	1.6315	1.8206	0.2089	0.5163	0.3916	0.3582	1.2473	1.2198	0.3467	1.7051	0.7347	0.222	0.7792	1.2081	3.2231	0.481	0.6653	1.3494	0.7061	0.4133	0.5166	0.2134	0.3986	0.2886	0.8572	0.2959	0.4943	0.3158	0.9664	0.8783	0.9135	0.8728	0.6017	1.8066	1.4557	0.2241	0.5818	0.6944
AC132192.2	0.0887	0.2108	1.0555	0.657	0.115	0.1029	0.2397	0.9684	0.1872	0.4846	0.1667	1.3698	1.1131	0.077	0.4394	0.3676	0.1761	0.4451	0.8997	0.0284	1.4863	1.3547	0.232	0.4421	0.2419	2.3198	0.2614	0.2147	1.6843	0.3906	0.0831	0.2096	0.1967	0.21	0.6917	0.934	0.191	0.1262	0.3261	1.8749	0.9994	0.7636	0.4974	1.0171	0.1441	0.9	0.1487	0.1073	0.4038
AC004908.2	0.1477	0.316	1.4956	0.7658	0.4978	0.377	0.5132	3.3918	0.374	0.9161	0.3074	3.0953	1.8713	0.6672	1.2586	0.2623	0.3226	1.2453	0.9655	0.4542	1.6373	1.0828	0.8999	1.3031	1.1193	2.8733	1.1567	0.858	0.8032	0.1821	0.3323	0.4188	0.7076	2.5178	0.6734	2.8138	0.3271	0.6164	0.6981	1.9507	1.3129	0.8976	0.6432	1.6998	0.3958	2.114	0.5944	0.245	0.3936
DANCR	0.7181	0.484	0.8499	0.8674	0.7276	1.8997	0.6849	0.7271	0.4965	1.1143	0.627	0.6939	0.892	0.1548	0.8682	1.0992	0.5954	0.7925	0.7416	0.7603	1.9411	0.5241	0.6043	0.5754	0.591	0.7367	0.5723	1.2769	0.8994	0.9976	3.7866	0.7944	2.3165	0.4709	2.0965	1.3892	0.8869	1.2245	0.706	1.6971	1.1606	1.2603	3.0053	0.6731	1.4244	0.5338	0.7952	0.5319	0.5183
AL603839.3	0.6167	0.3497	0.4002	0.8719	0.2543	0.6178	1.201	1.0521	0.5732	0.5215	0.5104	1.529	1.1724	0.633	0.3888	0.2489	0.4452	1.3784	0.6318	0.404	0.578	0.6278	0.4139	0.5658	1.1343	2.6897	1.1152	0.2326	0.6532	0.8146	0.3415	0.3973	0.2611	0.5972	0.7061	1.1441	0.5948	0.5051	0.552	1.0282	0.6316	0.8516	0.3883	0.596	0.2048	1.3171	0.4073	0.8426	0.2801
AC010245.2	0.5087	0.8029	1.3581	1.1946	0.7345	1.1125	0.976	0.8021	0.5378	0.9655	0.5166	1.7993	0.9378	0.6689	0.6047	0.9936	0.5337	1.0063	1.785	0.6562	1.798	0.7545	0.5901	1.4883	1.051	2.6569	0.6699	0.7536	0.8465	0.6654	0.6537	0.6929	0.5027	2.2291	0.9588	0.7202	1.0457	0.5237	0.435	1.7666	0.9914	0.9492	0.5177	0.9088	1.4336	1.0708	0.7635	0.4669	0.5615
AC098851.1	0.3273	0.1856	0.502	0.5729	0.1928	0.2071	0.1723	1.9925	0.1159	0.5008	0.2322	2.8079	0.7467	0.1809	0.2063	0.2378	0.2067	0.5375	1.0058	0.2001	0.5752	0.8178	0.5217	0.556	0.6916	2.9706	0.2067	0.5863	0.8088	0.3144	0.1952	0.4217	0.3167	0.7606	0.464	0.0867	0.1921	0.395	0.6093	0.5301	0.5028	0.2712	0.0883	0.1861	0.2899	1.3662	0.0998	0	0.3171
NORAD	69.551	76.3906	56.9977	85.9097	52.6311	53.1324	55.2692	72.009	74.0122	50.7498	74.3542	42.1446	73.876	67.9716	64.8053	96.6602	58.5113	79.9105	110.886	63.4945	49.536	56.7274	84.2192	107.891	83.7737	45.5148	83.2291	69.454	54.3415	53.0595	94.7943	66.6319	72.0826	209.868	57.0709	37.9138	88.9741	86.3777	79.1956	75.0687	94.8401	60.0578	122.641	68.5182	31.1019	85.1011	70.9642	58.7133	80.7112
ZKSCAN2-DT	0.1198	0.3639	0.9469	1.2983	0.2893	0.5178	0.3972	1.254	0.2227	1.0755	0.4013	3.2619	1.4834	0.4634	0.6904	0.5269	0.2486	1.1255	1.8037	0.0889	2.1049	0.9866	0.3115	0.6756	0.9984	3.7344	0.6738	0.7397	1.0431	0.8198	0.2092	0.3157	0.326	0.3866	0.4833	0.5555	0.1205	0.2788	0.283	2.5047	1.3289	0.5706	0.6572	0.6265	0.5702	1.4477	0.359	0.2201	0.4932
AC008537.2	0.8445	0.8153	1.8268	0.7817	0.5016	0.1632	0.4074	1.7866	1.1649	0.4052	0.7017	1.9801	1.1773	0.8862	0.6274	0.5623	0.6636	1.4124	1.1498	0.5746	0.9976	1.3611	1.3314	1.5255	1.242	1.3687	1.0443	0.7663	0.6832	0.4028	0.4287	0.7708	0.9363	1.2493	0.6331	0.8206	1.3633	0.7007	1.6905	0.5531	1.5856	1.0154	0.2785	0.4841	0.3428	0.8266	1.1799	0.9482	1.0547
AL513550.1	0.6291	0.8234	1.7181	1.3589	1.1974	0.7525	0.903	1.9386	0.9955	2.6877	0.5966	1.2142	0.7283	0.7569	0.7141	0.3782	0.3447	2.2359	1.5359	0.5351	1.858	1.461	0.7439	0.627	0.8858	2.8889	0.8028	0.9039	0.6108	0.3404	2.0943	0.5911	0.6016	2.6712	1.4228	1.4965	1.5718	1.2553	0.5832	4.6835	1.0623	1.5627	0.7846	0.7786	0.8779	1.7215	0.3662	2.4927	1.1131
AC110285.2	0.1667	0.2042	2.7718	2.3608	0.2835	0.2175	0.386	2.3458	0.142	0.6644	0.0813	2.3721	3.8466	0.6695	1.3829	0.5735	0.1344	2.2058	3.4747	0.1902	2.4837	0.4242	0.3077	2.9514	1.9193	10.5492	1.0459	2.1607	6.0683	2.174	0.2538	0.2953	0.3604	0.0148	0.2374	0.7694	0.6727	0.247	0.2544	7.6854	3.0839	1.0127	0.1546	0.8469	0.3933	2.7811	0.7336	0.0864	0.8466
AC084824.3	0.1783	0.3884	0.5657	1.1298	0.1027	0.2298	0.1835	0.7144	0.1351	0.6494	0.2405	1.5438	0.5919	0.3269	0.6084	0.387	0.0393	0.855	0.6698	0.0571	0.6383	0.8269	0.3108	0.9034	0.6311	1.3872	0.6756	0.3904	0.6155	0.4187	0.2414	0.5361	0.1582	0.9286	0.1664	0.154	0.2376	0.2067	0.3121	1.7233	0.7316	0.3912	0.1568	0.2478	0.6756	0.677	0.2436	0.1437	0.3035
AL049840.2	0.2295	1.098	1.4581	2.8805	0.7983	0.4343	1.3008	4.7734	0.3529	1.3054	0.5865	4.4343	3.32	1.1854	1.7471	0.6757	0.5036	3.7094	2.6815	0.499	1.8058	1.8814	0.7358	4.5058	4.9503	4.9493	2.7383	0.2505	1.8138	0.936	0.4981	1.8211	1.6232	0.6348	0.8259	0.9978	1.4932	0.7904	0.8277	1.1772	1.1567	1.7797	1.8645	1.2388	0.6326	3.5215	1.2422	0.601	0.9575
COL4A2-AS1	0.0942	0.2799	0.2446	1.5584	0.1628	0.0729	0.6182	0.5778	0.2752	0.3617	0.1362	1.2508	1.3511	0.5455	1.3379	0.251	0.2182	0.977	0.3893	0.181	0.85	0.6394	0.1449	1.7843	2.055	1.6696	0.8924	0.0977	0.2033	0.4978	0.0883	0.5666	0.2089	0.223	0.1884	0.1831	0.3187	0.4765	0.2226	1.0532	0.2359	0.3816	0.3108	0.0393	0.1147	1.1738	0.4564	0.1302	0.3138
U91328.1	0.746	0.8691	1.5179	2.1868	1.8025	0.6985	0.3824	1.8584	1.1048	0.7056	1.6642	1.0832	1.9407	1.4307	0.5389	0.345	0.9911	2.2303	0.8319	1.0078	1.1717	0.7832	0.5307	1.397	1.0136	1.7078	0.9102	0.2256	2.2834	1.0058	0.8266	1.1315	1.9902	1.4568	0.536	1.0383	0.8423	1.0538	1.9187	0.623	2.0378	1.0918	1.557	0.5297	0.2508	1.3816	0.7991	1.5867	1.6072
KMT2E-AS1	2.5809	1.8276	14.7747	3.3277	4.8375	2.1382	3.3885	10.598	2.2887	3.0822	5.4943	11.3717	10.4085	3.4421	5.5014	3.1713	2.1042	7.5616	5.7125	2.8114	9.1167	7.4831	2.2117	2.9627	5.5945	16.2833	2.8665	3.7279	18.1356	7.8929	4.2759	3.2958	1.257	0.36	7.7945	6.6505	2.3596	1.8137	6.4791	12.6775	4.1391	4.935	6.2928	4.15	3.115	4.6999	3.5543	3.272	3.4843
AC048341.1	0.16	0.5025	0.7065	1.1674	0.1391	0.3055	0.5038	0.6274	0.2565	0.9471	0.2639	1.7128	1.126	0.3185	0.6049	0.3707	0.2556	0.8242	2.3853	0.2924	1.2999	1.0884	0.3187	0.8721	0.8869	1.3888	0.3881	0.4431	0.3788	0.2989	0.3072	0.5028	0.2284	0.4433	0.3955	0.3887	0.4175	0.296	0.4671	2.0342	0.9414	0.6638	0.3301	0.466	0.7365	0.7	0.2399	0.1274	0.6303
AC012640.2	1.6	0.8052	2.6386	1.4358	1.5611	1.31	0.8936	0.9142	1.1548	1.0004	1.3383	1.8904	1.4621	1.3568	0.6899	0.6852	1.0836	1.1334	1.2938	1.0127	0.7763	2.1078	0.5559	0.5065	0.5186	0.903	0.5705	1.0151	3.1188	0.6961	1.2348	0.8489	0.7263	0.3743	0.429	2.3779	0.5383	0.5355	1.1267	1.6372	1.5668	1.8012	1.9556	1.9775	0.5043	1.005	0.6943	1.4047	1.3918
AL589669.1	2.3987	9.8248	11.1963	6.9888	6.319	32.0152	7.5368	10.6488	10.6809	0.2195	16.9505	2.5057	17.1712	7.1786	1.6288	10.4189	5.5218	9.3008	2.0684	5.2038	5.66	0.2522	11.5988	7.0376	6.3311	12.8494	11.8257	6.2014	24.6942	12.0876	4.4115	12.5518	2.2924	10.1083	0.5133	9.1486	6.1501	4.1435	11.6723	11.1167	15.7948	2.8223	0.0111	0	27.0316	9.8971	6.8348	16.2009	7.1263
AC010326.3	1.4237	2.2036	4.7656	4.2729	1.8126	1.4775	2.4294	3.8966	1.6296	3.2303	1.7542	6.3145	3.134	1.9523	2.0042	2.373	1.4379	3.8601	4.7003	1.3677	7.4357	3.1021	1.6136	4.1263	4.3438	8.7442	2.145	6.1908	2.4896	2.1554	1.4981	1.8023	2.0271	3.512	3.5953	2.3058	2.3272	1.3027	1.5148	9.9987	2.0947	3.1868	4.2755	2.2179	2.3118	3.6808	1.7309	1.9416	2.0465
AC092794.1	0.1748	0.5453	0.9077	0.6043	0.1888	0.4732	0.3712	0.7934	0.4256	0.4905	0.4548	1.2362	1.0447	0.4302	0.3175	0.4399	0.376	0.848	1.2149	0.252	0.8262	0.712	0.3496	0.7624	0.7526	1.4736	0.4416	0.4835	0.7544	0.5645	0.3823	0.413	0.6203	2.0693	0.5593	0.4814	0.6721	0.4145	0.2295	1.7406	0.8025	0.5754	0.6343	0.2551	1.0647	0.6535	0.5537	0.3322	1.0482
AL354836.1	0.7471	2.4856	0.6788	4.4817	5.0346	0.6644	1.1246	5.0214	0.97	1.3016	1.1228	8.6678	5.3865	1.1679	2.6398	0.9508	0.8899	4.9234	1.9083	0.9809	5.6807	1.4958	1.471	4.5051	4.8456	15.2089	1.1323	2.5052	6.2218	2.478	2.1239	1.3157	1.6235	0.3537	7.7669	1.452	2.5501	1.2753	0.6669	20.0953	4.4578	4.1988	1.3553	2.7409	4.4887	6.2231	1.6702	0.8776	1.9741
TTC21B-AS1	24.1934	16.6084	6.5487	13.1736	0.842	11.0816	2.0113	11.9435	4.629	0.9221	4.4609	18.5409	1.7509	3.6448	0.4269	0.3355	0.691	13.4466	40.8214	2.9236	14.1579	0.351	45.6287	19.0017	5.0231	29.9246	10.3953	10.0936	1.7508	3.6662	8.1832	1.3925	0	120.718	0.4374	18.5359	4.6973	10.0029	14.1147	4.9399	6.5728	5.2266	0	13.1925	9.0837	8.2553	1.7563	3.8139	25.6283
AC096733.2	1.2288	0.4987	0.4106	0.3874	0.3311	0.0423	0.2958	1.0117	0.391	0.6358	0.327	0.6531	0.4507	0.486	0.5544	0.2485	0.4468	0.5738	0.4798	0.4675	0.4704	0.5821	0.4154	0.7185	0.5028	0.5521	0.4763	0.2271	0.3307	0.6213	1.0034	0.5487	0.8255	0.2592	0.3211	0.4256	0.6959	1.4191	0.9007	0.2932	0.4645	0.7577	2.5039	0.5173	0.5186	0.8185	0.6663	0.3531	0.3323
AC006042.1	0.1618	0.6922	0.9242	3.6912	0.2936	0.4505	0.6746	1.3576	0.0946	0.8314	0.3929	1.5692	1.4697	1.1524	1.1543	0.2874	0.1928	1.2667	1.0577	0.2487	0.5422	0.626	0.4481	1.8871	1.8391	2.434	0.7562	0.3357	0.8798	0.969	0.4247	0.6256	0.5167	0.6895	1.1259	0.5032	0.8062	0.2455	0.2294	1.3228	0.709	1.524	2.9142	0.2429	1.9314	2.765	0.4703	0.0671	0.2372
AC003984.1	2.4472	1.8379	6.0231	1.4657	0.4369	0.253	0.1056	1.8125	1.8307	0.0668	1.9842	2.1737	0.8294	0.9748	0.1807	0.0563	0.3976	2.209	0.2726	0.8688	0.6031	0.0242	1.6655	1.5565	1.0142	3.605	1.5929	0.037	1.2271	0.9604	0.0372	1.5076	0.3483	6.2584	0.0143	0.767	1.0464	0.9478	0.8153	0.0914	0.3624	0.1024	0	0	0.7052	1.2706	1.6403	2.3268	2.1479
PARD3-AS1	1.1793	0.4504	1.0933	0.4991	1.2372	1.4982	0.7803	1.0331	0.7109	0.8457	1.6555	1.0697	1.879	0.2439	0.4451	1.097	1.6165	1.1835	0.3797	0.3777	1.0132	0.8004	0.3628	0.7556	0.5318	2.6941	0.6383	1.2813	1.0177	0.989	0.3158	1.0854	0.4483	0	0.6063	4.4203	0.3626	0.639	4.025	5.4142	2.39	2.1325	0.2223	5.1974	0.2052	0.3598	0.6277	1.3387	2.1696
RAD51-AS1	0.5112	1.0826	4.1137	3.8214	1.5119	1.0464	1.3579	4.7133	0.7379	2.408	1.2098	6.7013	4.621	1.1699	2.5797	0.9345	0.4716	3.9048	1.6332	0.6587	3.9217	1.9224	1.4986	4.163	3.4277	12.6793	2.2938	1.2723	3.3943	3.1138	1.8374	1.4724	1.3602	1.7596	1.4572	2.5013	1.681	1.0722	1.3926	7.5187	3.158	2.64	2.1541	1.7074	2.5488	4.2836	1.3041	0.7792	1.6425
AC007292.1	0.2728	0.3444	1.0918	0.4883	0.4714	0.2637	0.4475	0.9703	0.1771	0.2215	0.5519	1.4762	0.815	0.4738	0.2703	0.222	0.1128	0.9582	0.7429	0.0874	0.7325	0.2546	0.2937	0.8497	0.3915	1.6507	0.3302	0.5187	1.1477	0.5405	0.1918	0.6152	0.2722	0.0646	0.2727	0.5523	0.3146	0.1509	0.3044	0.405	0.4553	0.4489	0.3374	0.3128	0.443	1.1896	0.5336	0.4477	0.1363
LINC01738	1.3118	1.8414	1.2505	4.754	5.1296	0.5655	1.0081	1.1276	2.6903	0.2879	3.1704	0.3417	5.2157	2.6715	1.127	0.2783	2.2698	3.2268	0.0262	1.7285	0.374	0.1064	0.3321	2.3255	1.8289	2.9501	0.3738	0.325	2.4794	3.7513	1.6101	3.0364	0	1.7806	0.0835	0.3497	2.5808	0.5394	2.6423	0.4379	0.494	0.4408	0.0345	0	0.5796	2.2189	4.5023	3.2124	0.3634
RFX3-AS1	0.2497	0.4451	1.522	1.6001	0.6754	0.3778	0.264	1.9495	0.5181	0.404	0.5554	3.9388	1.2066	0.5092	0.8067	0.3085	0.194	1.6126	0.575	0.459	0.5177	0.5306	0.4008	1.2986	0.9067	2.2103	0.3908	0.259	0.8573	0.3824	0.3053	0.4477	0.52	1.5575	0.8205	0.2743	0.1903	0.5354	0.4019	0.3869	0.8834	0.973	0.1397	0.5296	0.476	1.8203	0.2063	0.3601	0.7305
LINC01480	0.2364	0.2106	0.9459	0.4741	0.0511	0.3084	1.3799	0.4566	0.1439	1.3261	0.1366	1.7139	0.4237	0.1283	1.2781	0.5772	0.1662	0.7413	0.7325	0.7285	2.4369	2.4564	0.4999	0.854	0.6614	1.0727	1.2749	0.286	0.1912	0.4249	8.9624	0.2665	0.4062	0.4196	1.1223	0.335	0.3725	0.5417	0.3491	1.125	0.2835	0.6881	0.1754	0.8499	1.2714	0.5574	0.1101	0.2144	0.2427
AC003070.1	0.0742	0.3969	0.289	0.9619	0.2405	0.2152	0.3867	0.792	0.253	0.6246	0.0965	2.217	1.2417	0.2901	0.5147	0.1648	0.0368	0.5586	0.8364	0.2496	0.9565	0.6045	0.3767	1.3593	1.0224	1.5398	0.4921	0.4233	0.9608	0.4902	0	0.1913	0.3456	0.2108	0.3116	0.6491	0.3424	0.0352	0.2338	0.4667	1.0684	0.6764	0.1102	0.3713	0.0904	1.5852	0.4563	0.0385	0.173
NDUFV2-AS1	0.379	0.591	0.9377	1.263	0.5832	0.3709	0.9051	1.499	0.4959	0.9967	0.688	1.9892	1.1039	0.7097	0.9503	0.3891	0.5643	0.832	1.0543	0.5348	1.5873	0.7113	0.3716	0.8056	0.8565	2.4723	0.5684	0.9089	0.8585	0.7821	0.6105	0.763	0.8824	0.9924	0.6535	0.8977	0.4589	0.5391	0.8302	1.7003	0.6968	1.4571	0.3867	0.8739	1.0096	1.0118	0.4898	0.2455	0.7021
USP30-AS1	0.1293	0.1613	0.7382	0.4978	0.5695	0.3299	2.784	0.5327	0.151	1.4886	0.1121	1.7907	0.4943	0.4266	0.5634	0.7346	0.2053	0.1557	1.5149	0.1242	0.7996	0.5264	0.6681	0.2706	0.1113	1.4414	0.3755	0.2145	0.4351	0.5919	0.0242	0.1666	0.344	0.1836	0.2791	0.2512	0.3816	0.5148	0.3462	0.6231	0.2103	0.6283	0.0512	0.582	1.0705	0.4969	0.2023	0.3216	0.155
AC020907.4	0.0645	0.2011	0.8788	2.1968	0.1671	0.0374	0.9333	1.7083	0.157	1.6851	0.2236	3.8244	2.1576	0.364	1.629	0.3435	0.352	1.6502	1.7439	0.0929	2.2023	1.3129	0.2381	1.7354	2.4428	4.7241	0.8348	0.4013	0.7095	0.9653	0.1209	0.2077	0.4719	0.0916	2.2045	0.846	0.3867	0.5809	0.5841	4.6966	0.9484	1.2243	0.6381	1.2904	0.6675	2.0314	0.4685	0.0668	0.3436
AC015912.3	0.2437	0.0434	0.5693	0.3248	0.4421	0.1696	0.9593	0.3228	0.1424	0.259	0.5916	0.4219	0.2329	0.1693	0.5311	0.2164	0.0967	0.4891	0	0.0468	0.9421	2.1829	0.045	0.255	0.4196	0.8215	0.0923	1.0614	1.0094	0.7295	0.1827	0.0628	0.0648	0	2.8644	1.7049	0.5395	0.2311	0.3455	3.4728	0.5185	2.0727	0.2893	1.0971	0.3561	0.1561	0.2179	0.2526	0.2597
INE1	0.3769	0.5917	1.0016	2.7911	0.6279	0.6869	1.1429	2.0602	0.4019	1.5898	0.9959	4.8945	1.5655	0.8572	1.1556	0.6533	0.7304	3.0797	2.0223	0.3793	2.1972	1.2789	0.6294	3.0587	2.1786	2.8389	1.6206	1.7681	1.0222	0.9482	0.4541	0.6706	0.382	0.5862	0.4951	1.151	0.7781	0.868	0.7067	3.0655	1.8196	0.9813	1.5982	1.01	1.377	2.2039	1.2838	0.4464	1.0161
AL035071.1	1.6474	2.688	3.3778	3.8782	2.1142	5.1233	5.7963	1.8155	2.2164	4.6529	3.4364	6.0291	2.2064	2.7923	2.5781	1.9079	3.3731	2.4599	1.2555	3.4253	5.5897	1.3773	0.8741	2.8437	2.7339	5.4897	1.5328	4.9026	2.4622	6.1528	4.6989	4.5019	2.3506	4.4196	4.5059	1.2683	2.2539	1.5547	0.8713	16.6717	1.7184	6.7332	4.3389	2.2196	5.8057	1.6572	3.2469	1.3446	2.6029
MMP25-AS1	0.4587	0.5109	1.139	1.5875	1.3435	0.703	1.7532	2.8363	0.5902	1.8118	0.5194	6.9983	1.099	0.8211	0.7303	1.0015	0.5412	1.7027	1.5585	0.3642	1.704	1.9964	0.5724	2.0992	1.7166	3.4136	0.9339	1.4537	1.9812	0.917	0.4189	0.7207	0.1619	0.1396	0.7411	1.0666	0.4857	0.4882	0.8239	1.7903	1.5467	2.2323	0.1852	1.1737	0.6755	1.8968	0.7089	0.701	0.9228
AC002550.2	0.3444	0.8439	1.5085	1.2751	0.6136	0.8488	0.2492	1.3621	0.4611	0.8389	0.4852	1.7888	1.2859	0.5981	0.6823	0.879	0.2991	0.8639	1.0186	0.5789	0.943	0.8326	0.437	1.641	1.9271	2.0092	1.1416	0.9374	1.1701	1.2887	0.8068	0.5547	0.9163	2.2009	0.9294	0.8366	0.6751	0.5306	0.5424	1.4435	0.8351	0.9153	0.6389	1.1305	0.8388	1.0113	1.0585	0.4908	0.8602
AC104695.3	0.1719	0.1021	0.7437	0.7638	4.3807	1.3956	4.445	7.1677	1.1159	1.0658	1.3413	2.9268	0.5477	7.1156	4.7111	0.4579	0.9668	3.6799	3.3573	2.3669	2.9536	6.1827	0.5288	0.2998	2.4171	4.4574	0.6151	7.368	0.1483	0.9081	0.8054	0.2215	1.6008	0.4883	5.4294	11.3583	0.5286	3.097	1.2636	31.2221	0.8248	23.3234	0.4535	1.1465	0.628	0.2447	0.2562	0.4157	0.3053
AC090425.2	0.848	1.1875	3.7736	0.4486	0.9419	0.281	0.9819	1.1589	1.2976	0.2146	1.1554	1.783	1.1581	0.526	1.2001	0.7529	1.0822	0.6078	1.5016	0.6983	0.7806	0.9866	0.8944	0.815	0.9386	1.5707	0.6885	4.7739	1.2545	1.4934	1.2488	1.0927	1.1282	2.4087	1.1625	1.7658	0.894	0.919	0.4771	2.5389	0.7582	2.576	1.9178	1.0605	2.213	1.2936	1.2186	0.5022	1.2104
ASH1L-AS1	0.4489	0.55	1.5112	1.496	0.5635	0.2603	0.6497	1.5587	0.5874	0.8077	0.7784	2.6841	0.989	0.6457	0.7226	0.7971	0.4734	1.3937	1.2962	0.9299	0.9039	0.9996	0.5696	0.9228	0.785	1.4733	0.9212	0.7419	0.9261	0.6052	0.8019	0.5603	1.1011	0.4582	1.3293	1.1723	0.7376	0.5321	0.674	1.323	1.4223	2.3651	1.1381	0.7018	0.2904	1.1085	0.8467	0.8142	0.5887
AL157392.3	0.5344	0.5104	0.3607	1.0751	0.3924	0.4337	0.4356	1.1946	0.4521	0.6835	0.5436	1.4329	0.9491	0.467	0.8416	0.5587	0.3902	1.2006	1.1801	0.305	0.4892	0.927	0.5641	1.2887	1.0329	1.8471	1.0394	0.4194	0.68	0.4685	0.4341	0.674	0.6253	0.7622	0.3198	0.4117	0.7639	0.5453	0.4743	0.7837	0.8669	0.4015	0.2862	0.5496	0.4637	1.1895	0.5392	0.5117	0.4079
AC010201.1	0.0628	0.2519	1.3452	0.3489	0.3256	0.255	0.2546	0.7858	0.1529	0.5564	0	1.6315	1.0884	0.1637	0.5911	0.4183	0.1247	0.4728	1.4864	0.1207	0.9714	0.9911	0.3768	0.9626	0.4326	4.398	0.7933	1.4983	1.1383	0.3872	0.3238	0.5261	0.4596	0.7583	0.6028	0.763	0.2028	0.2383	0.1979	3.7849	0.688	0.5247	0.2175	1.1391	0.4207	0.7714	0.3159	0.0651	0.8159
FBXL19-AS1	0.6181	0.3749	0.78	1.6053	0.8845	0.1245	0.6461	1.0171	0.4222	1.1483	0.2196	3.7721	0.636	0.4436	0.4337	0.3278	0.1875	0.5988	0.3773	0.3217	0.8574	1.0007	0.3011	0.6867	0.7206	0.7625	0.3388	1.0862	0.3667	0.3591	0.3017	0.3319	0.5654	0.1768	0.8444	0.488	0.3128	0.5292	0.5612	0.5038	1.3943	1.317	0.6498	0.349	0.3816	1.1322	0.3406	0.2536	0.346
AL021707.6	0.4145	0.3694	1.9726	2.4557	1.6562	0.4808	1.6798	3.406	0.2354	2.05	0.599	7.0576	3.3433	0.7199	2.0531	0.8281	0.5828	2.4957	3.503	0.365	5.1636	1.6878	0.8288	2.1173	1.7545	6.3148	0.7852	1.1821	2.7274	1.6728	0.4532	0.4896	0.4136	0.0981	1.8644	1.9804	0.7647	1.736	0.6801	5.0675	0.735	3.0954	1.5038	1.6848	1.4723	2.9508	0.9266	0.2864	0.5292
LINC00482	0.2084	0.1651	0.4208	0.8175	0.7603	1.0207	0.0447	1.511	0.0526	0.1846	0.1071	1.8045	0.738	0.4291	0.5124	0.3153	0.1686	0.2479	1.6614	0.0964	0.9252	0.11	0.0427	0.4443	0.8573	2.5623	0.5313	0.1281	2.0085	0.5574	0.246	0.3979	0.0205	0.0658	0.1759	0.7651	0.1211	0.2269	1.4896	1.2296	0.8793	0.1407	3.0629	0.5793	0.8743	0.5193	0.1726	0.392	0.905
AC008735.2	0.3325	0.8352	2.0796	6.0225	0.8619	0.8766	2.8704	7.7195	0.5888	3.3207	0.5504	12.197	3.9377	1.1815	2.336	1.1274	0.6601	5.6428	5.3824	0.5228	7.714	2.2466	1.4508	6.3502	6.3246	8.2707	2.8062	1.6616	2.5045	2.0231	0.4816	0.818	1.5686	0.3435	1.1604	3.7897	1.0319	1.204	1.4048	7.7616	3.1219	3.398	1.017	2.1929	1.1413	5.5527	1.5881	0.4387	1.4096
AC009120.2	0.2863	0.886	1.8829	3.2803	0.4863	0.4128	0.6495	2.3714	0.4445	1.9019	0.3958	7.5293	1.789	0.8433	0.9044	1.0305	0.3302	2.1624	2.7158	0.2936	2.054	1.2996	0.6891	1.7091	1.7985	4.3087	1.2898	1.336	1.2419	0.7358	0.2393	0.7178	0.6176	1.0934	0.4733	1.1391	0.6852	0.4439	0.2529	1.6662	1.7892	1.2457	1.4507	0.6919	1.0176	2.4787	0.4713	0.1965	0.7112
LINC01402	0.3039	0.4334	1.578	0.7203	0	0	0.3519	1.2525	0	0.0538	0.1054	0.9473	0.5811	0.4751	0.4215	0.5397	0.1207	0.061	0.8905	0.1168	0.3134	0.2475	0.3927	1.136	0.5757	1.6552	0.499	0.2522	0.3934	0.6958	0	0.7833	0.2426	0.259	0	0	0.3365	0.3459	0.383	1.1466	0.6468	0.1847	0	0.5322	0.5182	0.4544	0.4077	0.315	0.3239
AL109811.2	0.156	0.4169	0.835	1.1982	0.2526	0.2035	0.3386	0.9324	0.1898	0.4144	0.3042	1.1139	1.3977	0.2032	0.5214	0.3981	0.1354	1.3498	0.7249	0.2809	1.6581	0.3771	0.3598	1.1803	1.2587	2.5276	0.8001	0.4043	1.4636	1.0127	0.2192	0.6531	0.415	0.443	0.4443	0.4357	0.4496	0.1479	0.3838	2.3697	0.6832	0.5626	0.2315	0.3901	0.6173	1.1033	0.414	0.2627	0.6103
LINC01230	0.0056	0	0	0	0	0.0261	0	0.0124	0	0.0149	0.039	0	0	0	0.0056	0.005	0	0.0113	0.0127	0.081	0.0072	0.0343	0	0.0084	0.0048	0.0219	0.0106	0	0	0.0148	0.0421	0.0072	0	0	0.0607	0	0	0	0.0044	0.0177	0	0.1793	49.0241	0.007	0	0.006	0	0	0
DLGAP1-AS1	2.7892	2.3856	6.2209	2.7304	3.1783	1.3759	2.5985	3.8337	2.1463	3.4647	2.7519	5.1906	3.2564	1.6288	3.1045	1.8076	2.8242	3.2897	2.863	2.1329	2.9231	3.2148	1.5756	3.439	3.7745	4.2192	2.6773	4.929	3.7454	5.0955	4.8223	2.1895	2.5379	1.3546	3.7975	4.6342	2.8688	5.0847	3.7623	3.3933	1.4798	4.2365	4.4093	2.1051	3.6994	2.7303	1.3707	1.9771	2.1249
AC127024.4	0.2203	0.3926	1.7153	1.1418	0.2141	0.7664	0.3188	2.4312	0.3217	1.5121	0.2387	3.8616	1.1186	0.526	0.9819	0.44	0.3279	0.9946	1.4271	0.1058	2.0579	1.1772	0.2541	1.4406	1.517	3.7126	0.8693	0.3426	0.5702	0.7273	0.258	0.6386	0.7326	0.391	0.7926	1.2842	0.5588	0.5222	0.1301	1.9619	0.7926	1.0873	0.1634	0.6887	0.8718	2.2932	0.1846	0.2854	0.4401
SNHG1	2.4222	2.5278	8.2616	6.0015	6.3996	11.1786	4.1352	11.5906	2.9577	5.7974	4.5781	8.0888	8.5762	2.7306	8.8406	5.3482	3.1166	5.4702	9.7913	3.7223	12.2165	9.3501	5.8035	11.394	8.2642	12.8727	4.6263	8.1783	13.2441	6.643	16.4827	5.6532	2.137	3.6525	11.5603	10.013	4.6345	13.5427	7.4661	19.5185	6.4676	10.888	8.9272	15.1201	4.4326	7.4861	7.0191	7.66	10.9471
AC010761.1	0.3396	0.1849	1.0039	1.2574	0.0978	0.1969	0.3932	0.5831	0.1653	0.6684	0.0981	1.6986	0.4734	0.3932	0.7288	0.201	0.1311	0.7762	0.4252	0.1087	1.6289	1.3827	0.1741	1.5794	0.942	1.3209	0.5718	0.2739	0.9768	0.3654	0.0707	0.4132	0.2761	0.2143	0.4978	0.605	0.4003	0.6619	0.3417	3.7957	0.6494	0.6877	0.224	0.5898	0.5054	0.6447	0.3163	0.0587	0.5906
AC132872.3	0.2696	0.4085	1.2249	3.2947	0.5241	0.5004	1.4673	4.1865	0.2626	2.3884	0.5143	8.2638	2.6098	1.3347	2.2437	0.4549	0.3747	3.3011	2.6433	0.2849	3.5095	2.1135	0.2737	1.5923	3.8534	4.0903	1.2599	0.6711	1.78	1.8044	0.2274	0.7643	1.2555	0.0766	1.0673	1.7555	0.5223	1.5341	0.5521	10.0306	1.9406	2.8668	0.5069	5.2606	0.8209	2.8217	0.7836	0.2795	0.5927
AC100847.1	0.6699	0.5656	1.6017	0.8617	0.6854	0.2045	0.8165	0.2076	0.5493	0.4997	0.7949	0.6716	0.5477	0.5206	0.3493	0.2818	0.35	0.5661	0.6754	0.542	0.5453	1.2204	0.423	0.4744	0.3946	0.5486	0.3785	1.3164	0.7303	1.0556	1.4209	0.7269	0.1876	2.2535	0.6767	0.4112	0.4554	0.6687	0.361	1.5888	0.2869	1.2318	0.2442	0.0882	0.6441	0.2636	0.9064	0.5482	0.3053
AC008982.2	0	0.1839	0.0893	1.5795	0.1337	0	0.1992	0.5063	0.067	0.3047	0.2684	2.5316	0.7811	0.3286	0.5112	0.3054	0.0683	0.8976	0.5427	0.0991	0.7537	0.9105	0.1905	1.2343	0.77	1.0705	0.9341	0.107	0.5344	0.2726	0.2579	0.7092	0.2746	0.0977	0.9078	0.3677	0.4126	0.2284	0.3793	0.3244	0.3875	0.0523	0.851	0.4302	0.6284	0.9919	0.4999	0.1426	1.0312
AL928654.2	0.3049	0.4755	1.6324	2.7095	1.1853	0.3979	1.8093	2.6082	0.334	1.7218	0.5287	3.2667	3.0969	0.9268	2.0388	0.5753	0.2648	4.0541	1.6749	0.1831	2.4558	2.2115	0.3869	3.6181	2.953	11.3656	1.4199	0.9091	3.108	2.0471	0.3215	1.1295	2.0282	0.2706	1.8286	0.7407	1.5821	0.9397	0.7204	6.5898	1.7651	1.563	0.9804	0.9056	0.8355	3.5814	1.1928	0.395	0.6601
AC010531.6	0.4229	0.1884	0.7136	0.3445	0.2192	0.6377	0.3428	0.1867	0.2883	0.2623	0.22	1.1717	0.5054	0.1469	0.4609	0.338	0.2099	0.382	0.4766	0.1219	1.4716	0.9472	0.0781	0.3794	0.2913	1.2613	0.1869	0.4386	1.5329	0.5586	0.2775	0.218	0.3376	0	0.5073	0.4932	0.3511	0.1203	0.3331	1.0637	0.2912	0.5782	0.5859	0.4761	0.309	0.1807	0.1891	0.4384	0.2817
AL662844.4	0.8068	0.8521	2.5053	2.2792	1.1074	0.3119	0.7473	3.219	0.6459	0.9529	0.9482	5.5723	3.1992	1.0276	0.74	0.6102	0.7948	2.1889	0.9427	0.6889	1.8791	1.0464	0.5626	1.4652	1.9962	4.0059	1.3434	1.1093	3.2722	1.1103	2.0834	1.1935	0.2067	0.2801	0.767	0.7317	1.4719	0.918	1.6615	2.4047	0.5909	1.888	0.6977	0.7623	0.4003	1.5507	0.6679	0.9972	1.1225
PCED1B-AS1	1.0894	1.6103	4.5799	1.1674	1.5888	0.8721	5.5994	2.2446	1.1772	5.3168	0.9112	6.3394	1.1741	1.8439	2.8397	1.7448	1.1533	1.7534	1.7378	2.6512	5.2521	3.0616	2.2	1.2486	1.5852	4.9796	1.7669	1.2848	1.0507	3.2199	0.5085	1.6349	0.6025	0.9404	3.7509	1.2745	1.9823	1.7095	0.7974	1.916	1.0882	5.3597	0.1564	2.6447	4.828	2.509	1.1698	1.1069	0.6488
AL596442.2	0.5884	0.3856	0.7188	1.256	0.7401	0.3412	1.1823	0.866	0.6572	0.3066	0.8853	0.7192	3.2054	0.8867	0.6686	0.8144	0.3951	1.2851	0.819	1.3799	1.0259	0.1762	0.0799	2.5355	3.0096	3.4331	0.3169	0.2513	1.6801	0.5791	0.146	1.4494	0.023	0.0737	0.3321	0.1177	1.3889	0.1149	0.5316	2.2488	0.2816	0.8937	0.2568	0.0433	0.4215	0.7392	0.7737	0.0897	0.5303
LINC00239	0.1327	0.2838	1.1712	0.1376	0.3783	1.2006	1.5366	0.2734	0.1551	1.5987	0.2761	0.3217	0.2854	0.2766	0.7099	0.707	0.2371	0.1864	2.0038	0.5609	0.5473	1.378	1.7636	0.2579	0.4342	0.4474	0.4525	1.0184	0.1718	0.4674	1.8406	0.342	0.2119	0.0754	4.2979	0.129	0.4652	0.2769	0.2927	0.6119	0.1163	4.5151	2.2584	1.5269	2.2303	0.1984	0.3263	0.2201	0.1945
LBX2-AS1	8.4555	8.2022	8.6085	8.6063	10.4616	3.8418	7.5478	6.9827	6.6645	7.5765	9.4904	6.2567	9.7053	10.6084	4.958	5.3326	5.3312	5.3084	5.1537	5.2694	7.3519	5.2276	7.8561	6.2963	4.484	7.6184	5.0669	9.2667	14.9167	11.9741	2.1202	9.3956	7.5358	1.7106	2.7625	7.4653	5.3828	4.422	6.4609	16.6554	10.3751	9.0111	0.2416	4.5801	7.9882	6.5699	7.2405	10.5351	7.9958
MCF2L-AS1	0.262	0.276	0.2164	0.1411	0.1235	0.3868	0.3034	0.4908	0.0696	0.3798	0.2272	0.2681	0.3985	0.0827	0.2124	0.2961	0.2364	0.6215	0.2684	0.1831	0.4605	0.1455	0.1319	0.4451	0.3281	0.2162	0.1805	0.4199	0.1542	0.1049	1.3171	0.0307	0	0.0338	0.0857	0.1389	0.1538	0	0.3377	0.3245	0.0298	0.5789	5.7978	0.1192	0.087	0.1526	0.5059	0.2222	0.1111
AC015922.2	12.5611	8.5803	3.9965	8.3612	9.2471	2.381	4.5274	5.251	4.5213	5.7582	5.1276	5.2048	7.4174	6.664	8.0373	3.6019	4.075	5.8366	2.8639	9.3907	2.8974	8.3589	6.6759	13.1527	8.1632	2.7884	4.8454	4.6125	1.3286	2.4961	17.7264	7.9982	14.5007	17.2151	6.742	1.0924	8.3863	6.4887	10.0085	0.9219	12.8474	6.3844	5.4646	4.5234	1.4285	9.6556	10.1064	4.002	3.6463
AC131009.3	0.5318	0.316	1.3039	1.2253	1.991	1.9877	0.8895	1.2611	0.5754	1.204	0.5124	3.2232	1.6947	0.6158	0.7025	0.3673	0.5279	1.4825	1.7979	0.2838	0.6854	2.5266	1.0907	1.5902	1.5771	2.9882	0.9702	1.0418	1.6064	0.6764	0.4984	0.8376	0.3931	0.3357	1.7721	0.9762	0.7087	0.5604	0.8843	3.5917	0.6287	0.6283	1.2279	0.813	1.1515	1.9562	0.5284	0.1837	0.9841
AC253576.2	0.1462	0.1563	1.2524	0.3681	0.2652	0.1017	0.7449	0.3443	0.0854	0.3885	0.1014	1.1646	0.1747	0.2793	0.3186	0.1817	0.058	0.7629	0.7578	0.1124	1.1682	0.4465	0.3508	0.306	0.2266	1.7819	0.3139	0.9704	0.6435	0.1545	0.4385	0.1507	0.3112	0.8306	0.5612	0.3978	0.4316	0.2496	0.0691	2.3595	0.732	1.9542	0.2315	0.6217	0.1424	0.1249	0.1307	0.1212	0.1948
AC107464.2	0.8514	0.2256	2.6284	0.9714	0.8648	0.1868	0.7194	1.1515	0.2465	0.8154	0.0798	3.3073	0.7975	0.5796	0.7295	0.7969	0.868	1.0392	1.3743	0.4421	2.847	0.8199	0.9982	1.4277	0.5349	2.745	1.1915	4.224	1.6085	1.2563	3.1702	1.2157	0.6429	0.0327	2.4842	1.856	0.5519	1.4839	0.7431	6.4869	3.0821	1.4331	0.0683	0.9785	0.8968	1.4007	0.6687	1.4072	0.0613
AC245884.8	0.1735	0.4637	2.3013	1.6842	0.949	0.6259	0.8926	2.1415	0.1877	0.7341	0.401	4.4718	1.7963	0.4017	1.0501	0.4791	0.4208	1.6633	1.9979	0.0741	4.1974	0.6671	0.1779	1.0373	1.9247	3.5734	0.5355	2.0786	1.6465	0.8146	0.307	0.4718	0.3846	0.1369	0.7629	1.8353	0.32	0.5483	0.2429	11.5522	1.3027	2.6053	0.4767	0.6026	1.6664	1.4818	0.3447	0.1199	0.3081
LINC00324	2.3949	2.0616	3.3304	2.2743	1.2562	1.1433	1.9902	2.1819	1.4199	2.172	2.1471	2.3979	3.0857	2.8297	2.0093	2.0396	1.9001	2.0191	1.1566	2.9111	3.3173	1.8078	3.2552	2.6244	2.1179	3.5277	1.5123	2.4667	1.2548	3.5074	1.3741	1.8159	0.7261	1.423	2.0031	1.2111	1.9914	1.7226	2.2968	1.8609	1.8608	2.1652	0.2821	2.822	2.1329	2.3834	3.7876	2.4653	2.0728
FOXD2-AS1	1.3114	1.4096	0.6756	1.5618	3.4162	1.2231	1.8158	1.9698	1.0137	1.4191	1.9516	2.2648	1.4378	0.8864	1.3995	0.9303	1.1138	1.9604	1.4015	1.4936	2.4653	1.8373	0.6925	1.5967	1.6411	2.27	1.5067	6.1688	1.19	1.988	1.6787	1.411	0.8184	0.192	2.3676	1.3137	1.4592	1.3717	0.74	3.0813	0.7488	3.8194	0.0736	1.564	0.9632	1.0467	1.5413	1.0859	1.1707
AC005332.5	1.234	1.0113	1.159	1.7083	1.4464	0.6186	0.7036	1.6017	0.5012	1.3403	0.9731	2.3408	1.4598	1.3032	0.9153	0.4295	0.7324	1.3628	1.132	0.6374	2.0298	1.2625	0.6352	1.5297	1.324	2.2673	1.0181	1.2026	1.8061	1.6708	0.6567	0.9349	0.8168	0.3875	1.5248	0.8195	0.8066	0.5939	0.5323	3.1386	1.2419	0.6593	0.3375	1.7992	1.2763	1.4104	0.8802	0.7391	0.8757
AC015726.1	1.2149	2.4684	2.6491	2.987	1.3854	0.93	1.463	1.6986	2.1058	1.6142	2.4227	2.9661	3.8907	1.1395	1.8293	2.1142	0.82	2.7797	1.013	1.8907	2.4737	0.6184	0.9194	3.5781	2.05	4.5051	1.6724	2.6206	2.1388	3.5301	3.5067	2.2855	0.2586	2.9333	1.2532	1.1097	2.6225	0.8295	1.3204	6.5692	3.163	2.0298	0.6251	0.7293	2.5448	2.2573	3.2046	2.0147	2.541
AC004832.5	0.0846	0.2638	0.9881	0.4698	0.2192	0.5887	1.2733	0.9648	0.5766	0.487	0.3667	1.5745	1.1624	0.1837	0.7961	0.6384	0.3778	0.5942	2.4782	0.0813	1.0356	0.2583	0.2342	0.822	1.0195	0.8774	0.6142	0.3509	0.5475	0.5214	0.0396	0.545	0.1688	0.1201	0.1522	1.1097	0.1951	1.0027	0.8661	2.3933	0.3176	0.5782	0.1255	0.7405	0.6181	1.0839	0.2364	0.4384	0.4226
AC245060.2	0.2266	0.4038	0.2521	0.743	0.5452	0.6382	0.4122	0.6192	0.1891	0.5447	0.3368	1.9896	1.315	0.3654	0.7054	0.4885	0.3534	1.2667	2.7718	0.342	0.5422	1.5486	0.3584	0.4597	2.3964	1.7206	0.4905	0.0671	0.2933	0.1995	0.091	0.4588	0.732	0	0.2718	0.4403	0.5076	0.4297	0.1529	0.1018	0.4051	0.5899	0.4483	0.3643	0.1577	1.0023	0.7597	0.2348	0.3449
AC009301.1	0.2107	1.2579	1.7501	6.3033	0.901	0.7087	0.1952	2.9301	1.0258	0.3359	0.5663	2.6448	2.6183	1.2991	0.7305	0.7482	0.481	3.2982	2.3503	0.6274	0.1901	0.0858	0.7583	1.3386	1.1064	4.999	0.2129	0.2185	0.3818	1.2986	0.0987	0.8144	0.2523	1.5859	0.1769	0.737	0.7385	0.5794	0.1825	1.5675	0.5406	0.128	0	0	0.4618	4.1621	0.4239	0.262	2.1191
ZFAS1	1.0341	1.7576	2.9121	1.4999	2.2308	5.349	4.5274	2.5171	0.8302	2.3036	2.5766	1.4745	2.0181	1.0345	2.3499	2.309	2.2351	1.2956	4.1715	1.595	2.5576	2.2757	1.8862	2.2138	1.8157	2.3722	1.5764	4.846	2.9254	2.3186	2.8004	2.2865	0.7571	1.0168	4.9151	3.2387	1.4883	5.7271	2.3117	15.1307	2.3105	2.7139	1.5419	3.1427	3.9644	1.1587	2.0814	2.188	4.9224
AC008969.1	0.3125	0.5388	0.5112	1.053	0.4577	0.8107	0.3661	1.7811	0.3241	0.3866	0.4601	2.2557	3.5	0.6199	0.4524	0.4187	0.3102	1.7554	0.9772	0.3873	0.5076	0.7812	0.2543	1.2357	1.0714	2.6325	0.648	0.8495	0.7588	0.5389	0.5805	0.5742	0.5609	0.8115	0.2906	0.6558	0.5766	0.3384	0.4587	0.5406	0.2615	0.7695	0.8087	0.4394	0.3175	1.4256	0.5167	0.3699	0.6491
AC012181.2	0.4515	0.7293	0.6959	2.675	0.2194	0.1637	0.1307	2.1804	0.6045	1.3248	0.2202	3.225	1.1802	0.8823	0.7268	0.5011	0.3641	2.5487	1.5899	0.3795	2.0002	0.8618	0.9115	1.2235	1.5306	1.7929	1.1582	0.1463	0.8036	0.1988	0.0529	0.8727	0.4881	0.1603	0.5754	1.0969	1.1715	0.2408	0.6668	0.2661	1.2893	1.0287	0.9772	0.4941	1.1685	3.2846	0.6308	0.0877	0.9211
LINC02585	0.0865	0.1542	1.0108	1.3457	0.1121	0.1004	0.2004	0.5094	0.2528	0.6898	0.075	0.4495	1.034	0.1503	0.2572	0	0.0859	0.8683	0.4875	0.3325	0.8921	1.2332	0.1597	0.6468	1.1919	1.2341	0.4918	1.2563	0.6721	0.6857	0.4055	0.3345	0.6907	0.2458	1.6607	0.4204	0.4789	0.1641	0.2726	0.9974	0.5416	0.6571	1.0274	0.8658	0.9484	0.7392	0.1934	0.4484	0.0576
AC008737.1	0.0457	0.2852	0.7713	0.7109	0.2962	0.5302	0.2117	1.211	0.1781	0.5264	0.0793	2.2559	2.1851	0.1191	0.5887	0.2029	0.0454	0.5964	1.1333	0.0878	0.3535	0.2792	0.1688	1.6744	0.9839	1.7782	0.6639	0.1896	0.2959	0	0.0428	0.3534	0.4257	0.0649	0.2742	0.4886	0.4639	0.0867	0.5401	0.1916	0.658	1.2498	0.0452	0.0572	0.2227	1.855	0.3577	0.1421	0.335
AC007038.1	0.2979	0.4085	1.6658	1.273	0.3267	0.4785	0.69	1.3661	0.5579	0.9745	0.3776	3.1153	1.0955	0.6568	1.2714	0.3663	0.3185	1.449	1.7045	0.2202	1.9494	0.6066	0.2961	0.6853	1.3615	2.3476	0.6657	0.7843	0.7417	0.6256	0.2363	0.5906	0.5184	1.3997	1.0172	0.8463	0.3383	0.652	0.2527	4.5632	1.1762	1.1836	0.1814	0.8026	0.8932	1.0524	0.4355	0.3801	0.5954
HID1-AS1	0.5827	1.2425	0.108	1.4486	0.3506	0.0241	0.5542	0.3981	0.6484	0.1843	0.9563	0.2342	2.3623	0.5964	1.2987	0.1478	0.4544	2.2345	0.2579	1.3994	0.3486	0.2754	0.2689	1.8044	1.7378	0.6745	0.7359	0.1942	0.6465	1.2826	0.7801	0.7508	0.0554	0.3251	0.2496	0.1416	2.0733	0.1973	0.7703	0.2181	0.2084	0.885	0.0618	0.0781	0.1521	0.7555	2.9074	0.7333	0.2356
AC087222.1	0.1346	0.2399	0.3057	1.2959	0.1308	0.1952	0.3507	1.2876	0.1311	1.2817	0.0584	0.9031	0.9651	0.3507	0.3667	0.0896	0.0334	1.0131	0.6825	0.1293	1.0408	0.5824	0.1242	1.9117	1.999	1.4398	0.8924	0.0698	0.6969	0.3556	0.1261	0.3902	0.3582	0.0478	1.5338	0.5559	0.2794	0.3829	0.2385	0.3174	0.4212	1.4311	0.1665	0.2525	0.082	1.1499	0.6018	0.1395	0.269
AL022328.3	0.3247	0.4007	1.0374	1.0729	0.5826	0.2318	0.9544	1.0844	0.1946	1.0178	0.2599	2.1625	1.2536	0.4121	0.8908	0.6431	0.2727	1.3285	0.9569	0.7679	1.5129	1.2205	0.3227	1.0269	1.2472	1.8136	0.4574	0.5699	1.1316	0.7918	0.3277	0.2575	0.4652	0.1064	1.0486	0.4854	0.5991	0.5448	0.4328	1.3873	0.3908	1.1382	0.2224	0.8434	0.578	1.4937	1.3121	0.0777	0.2662
AL132989.1	0.3828	0.8659	2.5987	3.3362	0.5342	0.3757	1.1932	3.8134	0.3154	2.1387	0.7403	6.7044	3.6944	1.1251	2.7418	0.9412	0.4968	3.8117	2.6543	0.3677	3.1874	2.3979	0.7065	3.4115	4.0305	7.2536	2.4542	0.3054	1.8295	1.1148	0.5243	2.1246	0.9793	0.5855	0.9183	0.9728	1.3309	1.1169	1.2291	2.8078	2.0455	1.297	1.4858	0.7733	1.5419	2.421	1.3822	0.3357	1.6671
AL118558.4	0.1832	0.2799	0.4756	0.252	1.4923	0.5161	0.4546	1.2326	0.2549	0.4869	0.4539	0.7704	0.8757	0.1818	0.4408	0.3486	0.2078	0.4465	0.3539	0.4274	0.7758	0.373	0.3382	0.6652	0.5633	1.561	0.595	1.0585	1.8295	0.7835	0.9075	0.5396	0.5571	0.1859	0.2825	0.2798	0.4587	0.2234	0.5566	1.3713	0.7535	0.9541	2.9781	0.3601	0.7331	0.5869	0.351	0.4069	0.3661
AC138207.4	0.725	1.4286	0.7952	2.3139	0.8601	0.3079	1.4069	1.916	0.9644	2.1165	0.8145	4.7914	1.2201	1.206	2.1039	0.9791	0.4358	1.9468	1.3692	1.2261	1.3027	1.7151	0.9706	3.4194	2.4086	3.7334	2.031	0.6565	1.3349	1.0789	0.5741	0.842	0.8151	1.8997	0.7349	1.0418	0.989	0.9392	0.6755	1.07	1.8724	2.0317	0.2021	0.8939	0.8207	2.7041	0.8103	0.6879	0.9454
LINC01389	0.2458	0.3442	0.9571	1.4562	0.3185	0.1629	0.5692	0.4134	0.0684	0.4044	0.1522	1.1856	0.7133	0.3049	0.2783	0.1247	0.0697	0.4228	0.277	0.6747	0.9503	1.2511	0.162	0.5775	0.5139	1.3658	0.2439	0.5098	0.1364	0.3401	0.2304	0.181	0.1401	0.2992	0.4212	0.4436	0.2267	0.2331	0.2489	2.8333	0.4835	1.4933	0.1042	0.2196	0.2138	0.5999	0.0785	0.182	0.3976
AC008764.2	2.7515	3.698	2.9857	6.2799	2.0458	1.3079	1.3579	3.8835	2.1522	2.5971	2.1119	4.1785	3.6113	3.2905	3.7534	4.1251	1.567	5.3412	3.7103	1.95	1.9182	2.9387	3.7465	5.5971	5.2036	8.0708	3.0761	1.9646	3.1529	1.4695	1.6486	2.9641	2.7005	2.8828	1.2985	2.8052	4.9516	1.4971	3.3039	0.8508	4.5732	3.7681	6.873	1.918	1.6479	6.1653	3.3779	3.0388	5.0176
LINC02027	0.2927	0.0326	0.8133	0.7181	0.5986	0.1008	0.2807	1.0804	1.0333	0.158	0.8011	0.8157	0.5903	1.0328	0.0816	0.2721	0.8762	0.7252	0.134	0.2065	0.1886	0.0186	1.1228	0.3145	0.1378	0.5812	0.5199	0.0095	0.9177	0.2698	0.03	0.6601	0.9493	1.4811	0.0494	0.1556	0.8143	0.5942	0.4647	0.139	0.4752	0.125	0	0	0.4066	2.0514	0.5624	0.6637	0.1615
AC073957.3	0.1104	0.2907	0.228	0.8865	0.3317	0.2678	0.2499	2.0259	0.1637	0.518	0.1393	2.5182	1.2475	0.2485	0.3108	0.312	0.1495	1.0023	2.2227	0.1205	0.6565	1.6861	0.5304	1.3094	0.8102	2.896	0.683	0.3826	1.2994	0.1724	0.1646	0.5142	1.0284	0.1853	0.7225	0.7999	0.3311	0.4379	0.2688	0.6785	1.2125	0.5032	0.4023	1.4092	0.2201	1.1872	0.3562	0.1821	0.3494
MIR29B2CHG	0.08	0.3511	0.3957	0.7283	0.0709	0.1974	0.1419	0.9316	0.0878	0.5275	0.0623	0.9593	0.8666	0.1777	0.614	0.1763	0.1689	0.4086	1.276	0.0516	0.4842	0.3743	0.2767	1.4748	0.3767	1.48	0.8461	0.1061	0.8902	0.2149	0.1006	0.3641	0.5794	0.1956	0.2126	0.4744	0.4186	0.4898	0.3757	0.3948	0.6117	0.2092	0.471	0.1621	0.3577	1.4201	0.1653	0.1144	0.4945
CAPN10-DT	0.089	0.17	0.6989	0.8038	0.1758	0.182	0.2307	0.6583	0.1239	0.7737	0.114	2.6834	0.9576	0.2541	0.3486	0.2447	0.1094	0.6425	0.9412	0.1222	1.224	0.5956	0.1996	0.2884	0.4782	2.2265	0.2999	0.4837	0.6531	0.2837	0.1113	0.1748	0.2651	0.0422	0.5696	0.5233	0.1252	0.1568	0.1736	0.9775	0.6767	0.586	2.924	0.7371	0.253	0.8784	0.1517	0.1318	0.2655
AC007405.3	1.3253	0.5723	1.1593	1.1976	0.9079	0.9345	0.4326	0.8034	0.8186	1.2308	0.6175	1.4709	0.7604	0.8315	0.5552	0.622	1.0083	0.58	1.7565	0.5328	0.6395	1.676	0.167	0.4102	0.3619	0.6283	0.4276	0.6781	1.1563	0.2879	1.0779	0.6394	0.7068	1.6666	0.2801	1.98	0.4901	0.4983	0.9104	0.9055	0.2923	0.6828	2.5301	1.1755	0.3626	0.5923	0.4046	0.6596	1.9016
TRAF3IP2-AS1	0.2816	0.552	1.0049	0.6855	0.7936	0.7225	0.4809	1.2146	0.5209	0.6952	0.6683	1.2645	1.0177	0.4585	0.5613	0.3375	0.531	1.0631	0.805	0.5646	0.4989	0.6735	0.406	0.8918	1.109	1.1956	0.5978	0.5402	0.8519	0.4679	0.8279	0.7936	0.8007	0.9847	0.3082	0.7079	0.5876	0.8176	0.5211	0.9995	0.4097	0.7751	0.289	0.7967	0.1757	0.7742	0.6884	0.6931	0.647
AC095057.3	0.3371	0.5356	0.8752	1.0421	0.4179	0.187	0.4922	0.507	0.2427	0.6492	0.3813	1.9163	1.2086	0.3055	0.4066	0.4035	0.1891	0.5001	0.9911	0.1267	1.379	0.4327	0.7035	0.7999	0.8203	1.4825	0.398	0.7753	0.4554	0.5679	0.5907	0.3211	0.4095	2.0402	0.9319	0.3704	0.5274	0.4448	0.4041	2.9186	0.4128	1.0242	0.087	0.2383	1.0889	0.9079	0.2949	0.3191	0.4687
LINC02100	1.0689	0.1905	0.5549	1.2138	0	2.6449	0.5776	2.3073	0.4163	1.9568	0.0618	4.1953	0.5961	1.4234	0.4236	0.3796	0.778	0.5006	5.2193	0.0685	0.6428	1.9586	1.7757	0.1065	0.9816	1.2935	0.09	0.3695	0.0922	0.6275	0.1336	0.3673	0	0.7084	1.1112	0.554	0.1315	2.0948	1.5715	6.2727	0.0446	0.4329	0	2.1389	2.6035	0.837	0.1593	0.1477	1.3291
TMEM44-AS1	2.8552	1.9154	5.8709	2.0273	2.5636	1.6124	1.622	5.6971	2.2908	2.1029	3.0782	4.5735	4.8813	2.4331	2.9026	3.1712	1.6558	4.1529	2.0725	1.7875	2.5357	4.387	1.7468	3.0935	2.9736	4.215	2.1878	3.1162	4.9832	3.4839	3.3472	2.3424	1.7215	2.1262	1.7829	3.9175	2.772	2.2309	3.3099	4.2358	2.677	2.6312	1.0157	2.8219	1.4455	3.46	2.7849	1.7733	4.6869
AC107021.2	2.0481	2.8063	1.3659	0.4976	1.2903	4.986	3.4869	2.2995	2.2545	2.8684	2.9199	2.0466	0.919	1.4834	10.7061	2.5948	3.8006	2.559	3.1015	1.1743	1.8987	11.2655	2.473	1.761	1.9236	1.8054	2.0141	8.219	1.1841	0.7556	1.1077	1.3039	0.4416	3.4837	1.2332	3.0129	1.3517	7.5769	1.7661	9.4335	1.3325	2.3731	0.2563	6.0038	1.3211	0.778	2.0902	2.45	3.8718
PSPC1-AS2	0.1353	0.2412	0.7611	0.7015	0.4676	0.157	0.4178	1.2281	0.2196	1.1987	0.3911	2.6165	1.1319	0.2742	0.849	0.2803	0.2239	0.86	1.0674	0.3033	1.6857	0.3673	0.3747	0.8429	1.1262	2.3394	0.7975	0.2339	0.5839	0.8738	0.5918	0.5231	0.9602	1.9219	0.4869	0.4821	0.3329	0.4277	0.2132	2.2216	0.734	1.0962	0.1785	0.6205	0.4395	1.3968	0.605	0.187	0.2103
AC011472.1	0.5365	0.5844	0.9672	4.5471	0.8884	0.726	1.8982	5.3299	0.8997	1.8482	0.9304	3.458	3.8467	1.6567	1.8897	0.397	0.4438	4.9353	2.2167	0.5441	1.8822	2.124	0.2201	5.2137	6.0304	6.5699	1.6186	0.9891	2.5079	1.601	0.2514	0.9602	0.6345	0.2963	1.1798	2.8385	1.3198	0.424	1.1033	5.7472	1.082	3.5313	1.0912	0.9692	0.5082	2.61	1.7324	0.8341	1.2111
LINC01671	57.7019	13.615	37.0058	9.3827	31.3384	4.832	6.7818	25.2206	20.9807	7.2112	11.6727	7.2135	24.2854	11.4096	7.4113	11.5123	14.055	27.2407	10.0022	6.3061	11.156	3.6475	20.5374	34.4191	12.2814	15.2877	15.6868	13.8426	32.2688	11.3831	19.5835	25.6575	11.657	7.1515	7.2204	20.7425	16.5357	10.0754	15.5474	3.2441	17.001	37.4139	0.3025	1.5176	7.1097	28.5894	29.0592	29.7294	36.8699
AC105206.2	1.4161	0.6163	0.5557	1.0487	1.1096	0.191	0.1907	1.139	0.8658	0.7585	0.3712	2.0243	1.1019	0.9152	0.7503	1.2865	0.7191	0.5949	0.4824	0.3796	0.8064	1.3074	1.003	1.4524	1.2191	1.5372	0.8318	0.6147	0.5115	0.203	0.4321	0.8487	0.3505	0.7483	1.422	1.2801	1.519	0.8744	0.5706	0.6557	1.1542	1.0004	0.5865	3.3773	0.3208	1.3715	0.7362	0.4437	0.5703
AP000757.1	0.1506	0.0826	0.2857	0.2402	0.3153	0.4434	0.0805	0.3154	0.1241	0.1231	0.5022	0.5316	0.3461	0.3119	0.218	0.1131	0.1265	0.6859	0.0914	0.5231	0.627	0.283	0.4811	0.3117	0.4887	0.9162	0.3731	0.2883	0.5998	0.153	2.2256	0.3284	0.4316	0.0329	0.3196	0.1351	0.374	0.1208	1.0493	0.2307	0.5945	0.2111	28.1055	0	0.3104	0.6185	0.2201	0.3362	0.3087
BHLHE40-AS1	0.1675	0.1633	1.6447	0.351	0.3481	0.4802	0.8123	0.3721	0.36	0.8566	0.3206	2.4076	0.8005	0.6531	0.4883	0.2385	0.2478	0.3298	0.2706	0.3066	0.4072	1.0133	0.5949	0.3378	0.5223	1.3357	0.2315	0.2327	0.2168	1.0629	0.228	0.2932	0.2312	0.6193	0.5344	0.215	0.4722	0.5064	0.2514	0.3245	0.1246	0.8592	0.2376	0.739	0.3541	0.3037	0.2402	0.2817	0.3431
SEMA3B-AS1	0.4014	0	0.0651	0.1486	0.065	0.3492	0.5229	0.1846	0	0.2667	0.3045	0.3041	0.1199	0.2615	0.0994	0.0891	0.2988	0.1511	0.2827	0.482	0.2587	1.3281	0.4168	0.3376	0.1728	0.2602	0.0951	0.7285	0.1949	0.1325	1.1756	0.3233	0.5341	0	2.4677	0.6826	0.1852	0.571	1.2251	1.5249	2.1669	1.2956	12.6104	0.251	0.6111	0.3215	0.3365	0	0.1671
MINCR	1.0863	0.5038	1.5107	0.7963	0.9768	0.45	1.1551	1.2562	1.0686	1.2176	1.1629	2.2265	1.4571	0.5198	1.3507	1.3681	0.4071	1.0456	0.9868	0.6709	1.5714	1.5347	1.0844	0.7126	0.6012	2.6445	0.455	2.1037	2.6258	0.7028	1.818	0.557	0.6636	0.3149	3.4969	2.6714	0.6135	0.9566	1.5104	5.2737	2.0743	1.6837	0.4168	1.5666	0.6885	1.3021	0.8797	0.7238	1.6244
AC018926.2	0.1022	0.0607	1.1934	0.1261	0.1765	0.1185	0.7887	0.6516	0.2985	0.6938	0.2953	0.6782	0.9767	0.1775	0.7422	0.2117	0.1014	0.5468	0.1919	0.229	1.0533	0.832	0.1886	0.1527	0.1759	1.3247	0.0645	0.2825	0.6172	0.4498	0.0638	0.2633	0	0.0484	1.2663	0.4964	0.2513	0.1292	0.1609	2.9621	0.3837	2.0174	0.3707	0.8093	0.1244	0.2909	0.2665	0.1765	0.4537
AC007637.1	1.0996	0.6975	0.5564	0.9661	0.6279	0.735	0.2374	1.92	0.98	0.7759	0.8887	1.0811	1.4921	0.9711	0.9785	1.2245	0.6475	1.3092	3.1291	0.2507	0.8166	1.5747	1.8232	1.3096	1.2676	0.8216	0.9885	0.2513	1.2786	0.279	0.786	0.6724	1.2398	0.4235	0.7377	1.467	1.2207	0.813	2.3779	0.7226	1.738	0.7643	4.2413	0.303	0.2497	1.5125	0.8957	1.2942	1.1297
AC002553.1	0.2538	0.4711	1.29	1.5661	0.8769	0.5396	0.8815	2.412	0.4736	1.33	0.7701	3.3322	1.1877	1.3223	0.9217	0.4882	0.1889	1.7401	1.4297	0.386	2.1257	0.9257	0.8587	1.2962	1.6567	3.0161	0.908	1.25	1.1771	1.0427	0.3964	0.7357	0.5346	0.7508	0.9132	1.0069	0.3902	0.8021	0.5163	2.8144	1.2838	1.5096	0.2929	0.6083	1.2104	1.8743	0.5673	0.6575	0.4508
PRKCZ-AS1	0.3228	0.5578	0.5966	1.0358	0.2788	0.1702	0.4077	1.3891	0.5333	0.4852	0.5682	1.4226	1.4259	0.5776	0.7461	0.2692	0.2524	1.2662	0.6503	0.7235	1.6386	1.0554	0.4243	0.9797	1.3136	2.4222	0.772	0.426	1.5826	0.7148	0.935	0.8066	0.8849	0.0833	0.5279	1.3116	0.7669	0.4359	0.285	1.2299	0.6305	0.7725	0.3968	0.5382	0.9291	1.0967	0.7762	0.3041	0.4561
AC092119.2	0.1024	0.3041	0.7972	1.4573	0.0737	0.4486	0.1712	0.5776	0.0665	1.058	0.0986	3.5158	0.9243	0.2667	0.3268	0.5656	0.1355	0.4338	1.6278	0	1.7737	0.8106	0.2729	0.7738	0.5484	3.7461	0.431	0.519	0.9571	0.5509	0.1492	0.2052	0.2119	0.1777	0.4366	0.6522	0.063	0.2049	0.2508	2.1098	1.1177	0.5356	0.8554	0.6402	0.5957	1.4819	0.1399	0.0472	0.3561
AC002091.1	0.7612	1.2753	0.909	0.4735	0.1973	0.2825	0.9519	0.6722	0.8005	1.5644	0.3168	2.2671	0.5458	0.5817	1.2367	0.784	0.9671	1.3139	1.2352	3.2761	1.5696	1.0849	2.1076	1.0698	1.4942	0.8291	1.3074	0.1263	0.5124	0.7239	0.371	1.4124	0.6076	0.9081	0.5478	0.2959	0.8146	1.1261	0.8633	0.2553	1.4673	1.6649	0.1205	0.6855	1.4462	1.3981	0.7487	0.5365	0.5071
AC009318.2	0.9379	1.184	1.2511	1.1383	1.4179	0.5439	0.8145	0.6518	1.6743	1.3154	1.3553	0.8345	0.9339	1.2444	1.0065	1.2722	1.4998	1.3333	1.4091	1.2013	1.1415	1.2465	1.2262	1.3242	0.8299	0.8107	1.2173	2.1073	1.5513	0.7111	1.3428	1.1413	1.1438	4.107	1.3125	0.8861	1.3939	1.087	0.4104	0.7644	1.924	0.9893	0.9795	0.6842	0.8249	1.1684	0.6989	1.2151	0.9024
AC007566.1	0.2385	0.4542	1.7409	1.0375	0.3206	0.2869	0.3348	1.7525	0.2554	0.4119	0.4264	2.3303	1.4746	0.4168	0.6348	0.5134	0.287	1.0559	2.1966	0.2978	1.3713	0.7495	0.5254	1.4482	0.775	3.2231	0.5044	0.4884	1.1189	0.7217	0.3548	0.4071	0.226	1.778	0.3897	0.9355	0.3602	0.4381	0.2864	1.4961	1.082	1.0865	0.0383	0.4958	0.6498	1.6647	0.5364	0.1545	0.9967
AC011498.6	0.0998	0.1482	0.6043	0.4925	0.3017	0.5014	0.7316	0.9788	0.0971	0.5891	0.0577	2.2457	0.5166	0.5776	0.56	0.0886	0.066	0.7008	0.3747	0.3195	0.6428	0.2708	0.1535	0.7209	0.229	1.5953	0.504	1.4484	0.8179	0.2343	0.0935	0.2999	0.2655	0	0.1596	0.7756	0.1841	0.5992	0.4714	1.2894	0.3538	1.4648	0.2303	0.5823	0.4455	1.1364	0.223	0.1723	0.5095
BX255925.1	0.9148	0.8315	0.2612	1.3617	0.6757	0.1167	0.6461	0.7741	0.6592	0.2512	1.0707	0.4435	1.6397	1.3982	0.6253	0.2599	0.4358	2.1848	0.1649	0.5976	0.3419	0.4004	0.2111	1.224	1.3546	2.3366	0.4621	0.2561	0.6394	1.2565	0.7201	0.6483	0.0365	0.1559	0.1975	0.2578	1.3755	0.2255	0.2954	0.5656	0.2576	1.5006	0.1991	0.0801	0.2005	0.5275	2.2494	0.4077	0.4875
AC096992.2	0.7352	1.1936	1.1372	1.5439	0.522	0.3388	0.9795	1.5489	0.8728	1.1151	0.7422	2.4153	1.5404	1.1545	0.9578	0.8853	0.6298	2.1527	0.5561	1.8867	1.2849	1.4661	1.4128	1.5433	1.5	2.0501	1.0048	1.1593	0.9647	0.7715	0.6796	1.9595	0.9379	4.3626	0.8094	0.8514	1.4865	1.3179	1.3564	1.1609	1.2417	0.979	0.8669	0.8565	1.0425	2.6349	1.3621	1.1691	1.3149
AC079921.2	0.5964	0.3986	0.5322	2.2083	0.3864	0.4323	0.5611	1.6183	0.6896	0.8255	0.6787	1.4199	1.9598	0.3237	0.6277	0.3641	0.148	1.0474	0.798	0.5013	0.7686	0.8348	0.688	1.5882	2.1501	0.5316	0.6355	0.0387	0.7237	0.6236	0.5938	0.5763	0.0992	0.4235	0.4471	0.3984	0.7221	0.1767	0.7633	0.5078	0.4899	1.1889	0.2582	0.2331	0.3632	1.4329	1.0416	0.3863	0.3476
AD001527.1	0	0.1595	0.8712	1.1267	0.174	0	0.57	0.9879	0	0.436	0.194	1.356	0.3208	0.3109	0.3546	0.0795	0.3997	0.5389	0.4538	0	0.9227	0.3189	0.0413	0.9032	0.4623	0.8123	0.3108	0.5105	0.4055	0.7486	0.1258	0.1153	0.2977	0	0.5368	0.6523	0.1238	0.3819	0.1057	2.1102	0.196	0.1359	0.4428	0.2798	0.327	0.4779	0	0.0928	0.2385
AP001189.3	6.1743	7.4755	0.8453	5.2284	4.0512	0.695	4.4343	3.3932	6.4689	2.0539	4.2691	5.7065	2.3037	6.878	9.2392	1.3416	3.8529	10.6666	2.1136	6.6824	2.6859	4.1107	3.2939	6.4265	7.581	3.0739	9.8209	1.567	3.0013	2.7757	5.2492	6.2438	0.2773	1.443	2.7187	0.9114	12.9057	1.5564	4.432	0.5187	1.0435	6.7665	1.16	1.2707	0.5076	4.8963	9.7548	5.6974	3.0716
AC010168.2	0.1843	0.2144	1.391	0.7127	0.2834	0.3697	0.2967	1.1105	0.286	0.7667	0.2492	2.413	1.5607	0.635	1.04	0.8073	0.2357	1.0441	3.2673	0.1171	1.5502	0.8938	0.7324	0.8151	0.6429	2.532	0.655	1.3026	1.0556	0.6465	0.243	0.5475	0.2162	1.1005	0.3898	1.2297	0.3084	0.4118	0.4331	2.1839	1.3415	1.3573	0.9646	0.4924	0.9399	1.1111	0.4016	0.2235	0.7264
AC144831.1	0.5428	0.8365	0.1492	0.2979	0.0993	0.0444	0.4288	0.1222	0.0435	0.5543	0.1606	0.481	0.2289	0.1941	1.6194	0.0624	0.1521	0.3524	1.2088	0.5092	1.1521	1.1701	0.1061	0.4773	0.9456	0.3395	0.5121	0.2252	0.2728	0.2024	1.131	0.4361	2.1833	0.0816	0.4596	0.1551	0.7363	0.3209	0.1207	0.7695	0.2718	0.5916	8.3651	0.567	0.2644	0.2387	0.4496	0.0397	0.1191
AC025171.2	0.7293	0.9154	0.6727	2.5579	0.9612	1.0583	0.7043	1.2583	0.6588	1.1683	0.7588	3.2349	1.0866	0.6307	0.6425	0.8239	0.5267	2.099	3.5844	0.5188	0.6159	1.1563	1.0654	1.5566	1.8115	2.877	0.7878	0.7177	0.7231	0.6859	1.0208	0.5638	0.7432	0.6964	0.6142	0.3197	0.9333	0.3914	0.4473	1.8179	0.6798	1.0936	0.3286	0.4619	0.7899	1.1996	1.0579	0.5211	0.9633
ZNF529-AS1	0.6307	0.6447	1.2039	0.893	0.6611	1.0758	0.5692	0.9726	0.6684	0.7764	0.5187	1.1805	0.9754	0.7773	0.6478	0.7741	0.3452	0.8889	1.1758	0.6282	1.2551	1.1189	0.8774	1.0781	0.8385	1.5153	0.6355	2.7702	0.8284	0.731	0.8345	0.5259	0.6725	0.7245	1.8135	1.1357	0.7744	0.7212	0.6684	1.4823	1.0652	1.275	0.8764	0.9396	1.0166	1.3124	0.5598	0.7883	0.6055
AC005674.1	0.1015	0.3789	0.8278	2.6122	0.144	0.1737	0.3637	0.8889	0.1082	0.5179	0.2807	2.351	1.2587	0.2728	0.6988	0.4419	0.1535	1.7359	0.5118	0.0882	0.9029	0.4083	0.2988	2.066	1.3228	1.9045	0.4577	0.466	0.5504	0.434	0.1857	0.5417	0.2057	0.5421	0.1913	0.4414	0.575	0.1924	0.2588	1.4785	0.6653	0.6458	0.7362	0.3203	0.6944	1.3312	0.4861	0.0651	0.5472
NALT1	0.1247	0.0972	0.7891	1.0736	0.0606	0.4159	0.361	0.4703	0.0759	0.3866	0.0946	2.2673	0.5029	0.352	0.7875	0.0969	0.2476	0.7039	0.5445	0.1048	0.5826	0.5078	0.1582	0.9089	0.2818	1.5159	0.6201	0.291	1.251	0.302	0.1461	0.0201	0.1659	0	0.6731	0.7574	0.0719	0.1183	0.1964	2.4666	1.6195	1.3022	0.2159	0.2729	0.3037	0.6991	0.1394	0.2262	0.3323
AC100823.1	0.0707	0.1574	0	0.0523	0.0458	1.4754	0.8591	3.5881	0.4817	0.0939	0.1225	0.3365	2.66	0.1534	0.56	0.847	0.9469	0.6028	0.3185	0.1697	0	0.1798	0.8804	1.1093	0.6996	1.0079	0.1785	0.2199	1.1892	0	0.3974	0.9106	0.9872	0.552	0.4238	1.3734	0.0326	0	1.0296	1.2959	0.4423	0.2683	0	0	1.2048	1.6224	0.3949	0.4028	0.1412
AL731571.1	0.3093	0.3369	0.3731	0.8214	0.3766	0.4856	0.2315	1.7267	0.1095	0.4013	0.2249	1.266	1.3628	0.2632	0.715	0.2275	0.2822	1.1633	0.7429	0.3752	0.4631	0.4707	0.3114	0.7054	1.4526	1.8109	0.7399	0.2916	0.639	0.3522	0.2401	0.5757	0.1912	0.0311	0.2324	0.4858	0.441	0.4207	0.1895	0.5828	0.4889	0.3417	0.0835	0.6995	0.2169	1.0877	0.468	0.2105	0.358
AC124854.1	7.0425	1.6285	10.9339	2.9213	7.5955	2.3782	1.1612	3.9359	3.928	0.0592	1.4106	0.2122	13.8482	2.1096	3.0908	21.529	10.1533	7.1567	0.0251	1.6272	0.718	0.1134	17.421	3.0986	6.466	5.2013	9.7664	0.1618	19.8766	5.6712	1.7335	4.8818	0.0297	11.2365	0.0802	14.0335	7.0929	3.5504	2.8962	0.1401	1.869	1.9972	0	0.7804	3.5012	13.3748	3.9856	11.3646	4.216
AC004253.1	0.0348	0.3407	1.2179	1.3898	0.3153	0.1612	0.5231	0.9974	0.2369	1.0159	0.4219	2.6478	0.9136	0.2113	1.0673	0.3086	0.207	0.6626	0.9007	0.1335	2.0602	0.8491	0.0641	1.3509	0.8079	2.7037	0.9875	1.4417	1.2146	0.8262	0.2606	0.6269	0.2312	0.1974	0.7504	0.4053	0.2565	0.2966	0.1642	3.387	0.5873	1.3725	0.3783	0.3912	1.0158	1.4103	0.4661	0.1441	0.3935
AC019257.1	0.6134	0.1843	1.4903	2.4824	0.7579	0.4715	1.2304	0.8345	0.6528	0.5623	0.3896	0.9756	1.4062	0.7185	0.212	0.6712	0.4106	0.5869	0.6349	0.1233	0.8272	12.0666	0.5331	2.9588	0.4912	2.654	0.8962	0.8432	1.394	1.2623	0.0936	0.5054	0.2087	0.5875	0.6844	2.8692	0.3092	0.6425	1.7188	1.6666	1.7944	2.2315	0.0071	3.5857	0.8946	1.3785	0.4942	1.1827	0.6033
AC004069.1	0.4016	0.468	0.5613	0.2974	0.4804	0.3225	0.465	0.9775	0.3008	0.3831	0.5625	1.9792	0.886	0.4024	0.3978	0.4114	0.3066	1.302	0.8354	0.3265	0.7962	1.4152	0.2851	0.8544	1.3564	2.5635	0.5462	0.897	2.5992	0.408	0.3474	0.5971	0.0822	1.053	0.4817	1.8912	0.2565	0.5566	0.5596	2.8488	0.5027	0.4223	0.1223	0.6182	0.5267	0.8247	0.4489	0.5763	0.4527
AL135999.3	0.0209	0	0.0813	0	0	0	0	0.0154	0.0203	0.0555	0.1449	0.0362	0	0	0	0	0	0	0	0.2408	0	0	0	0.0156	0	0	0.0132	0.0217	0.027	0.0184	0.0196	0	0.0278	0.0297	0.0752	0	0	0.0198	0	0.0219	0.0131	0.0317	5.9311	0.0522	0	0	0	0	0.0278
AC005046.1	0.2171	0.3627	0.3874	1.3665	0.2462	0.8813	1.0997	0.6789	0.2114	2.2355	0.3294	2.0674	0.5188	0.1885	1.5591	0.0723	0.3771	0.5991	0.6421	0.2607	1.0141	0.9945	0.2254	1.501	2.7567	1.9351	0.3084	0.7317	0.6323	0.7168	0.1526	0.6993	2.455	0.2312	0.651	0.3428	0.3505	0.4117	0.4274	3.4123	0.985	0.4122	0.6712	0.7806	0.4957	0.5795	0.4246	0.225	0.47
AC084824.5	0.4107	0.4025	2.0787	2.068	1.0111	1.0002	1.4264	1.9642	0.6798	0.9458	0.9257	2.4887	1.4231	0.7846	1.5052	1.5678	0.4484	2.1841	1.2956	1.2624	2.6461	2.341	1.0612	1.3507	1.697	3.9401	0.7779	3.1514	1.7542	1.7356	1.1161	0.5291	0.4371	1.808	1.4777	0.7183	0.6061	0.7788	0.8086	9.7254	1.1565	2.3078	0.5688	0.9758	2.7006	1.0524	1.6983	0.4682	0.7933
AL606834.1	0.5078	1.4706	0.9556	0.9965	0.8554	0.9423	1.2347	0.8781	0.9147	0.6297	1.695	0.7034	0.9708	1.4773	1.006	0.3156	0.7308	1.1465	0.6008	1.2195	0.8834	1.0855	0.5858	1.5562	0.765	1.0534	1.2665	0.9479	0.8216	1.1848	1.2849	1.0796	1.216	1.9472	3.4717	1.3816	1.3116	0.8667	1.2798	2.0486	1.0011	1.5425	7.1846	0.5716	0.5875	1.0031	0.6243	0.7368	0.9132
AC129510.1	0.1834	0.4357	0.3966	0.8373	0.3168	0.2127	0.5661	1.0119	0.1785	0.5414	0.212	1.3228	1.0224	0.2388	0.4844	0.2442	0.091	0.552	0.792	0.1174	1.5752	0.8399	0.5076	0.7538	0.6051	2.3377	0.2508	0.8873	0.7516	0.4036	0.1432	0.2756	0.4879	0.0434	0.3299	0.3563	0.2537	0.3477	0.0963	1.2809	0.8033	0.4641	0.0302	0.3822	0.2977	1.1095	0.2391	0.0317	0.1832
FAM13A-AS1	0.1543	0.4172	0.7562	0.8218	0.1393	0.3077	0.4879	1.3602	0.3157	0.5483	0.3623	1.8105	1.1686	0.375	0.5995	0.2078	0.2461	1.2755	1.1215	0.1333	0.8112	0.6107	0.4625	1.6694	1.0808	2.6462	0.5595	0.3524	0.5634	0.2657	0.1365	0.3932	0.1984	1.0786	0.2329	0.7532	0.2991	0.4193	0.4165	1.0939	0.5144	0.7532	0.0583	0.3903	0.6504	1.3758	0.3779	0.1402	0.4643
AL365361.1	0.4336	0.5514	1.7263	0.617	1.2754	0.3278	1.5739	1.0433	0.7543	3.3706	0.6801	2.9991	1.9213	1.2651	1.5734	1.6222	0.4981	1.2419	0.9004	2.0033	4.0121	1.0515	1.313	0.987	1.1829	1.7814	0.8307	0.1516	0.3153	0.9738	0.7488	1.0233	0.4343	6.2484	2.3084	0.5823	1.3708	0.8732	0.4605	0.3472	0.5123	3.2561	0.0048	0.9079	1.341	1.6857	1.2852	0.5403	0.3602
ARRDC1-AS1	1.4113	1.0872	2.9805	2.6431	1.7049	1.304	2.2989	2.7038	1.4581	2.2037	1.6841	5.3266	3.2186	2.0857	1.9573	1.4145	1.2441	3.3223	2.1186	1.7005	3.6992	2.2111	1.0243	1.9061	3.1303	5.1486	1.4017	2.0937	2.9044	1.803	1.9055	1.2452	1.8077	0.3261	5.5721	2.7569	1.4476	1.107	1.0626	3.8854	2.5181	3.5679	5.7656	1.6933	1.2701	3.1521	1.5614	1.0512	1.1472
RAB11B-AS1	0.7336	1.1505	1.7519	1.1191	1.2548	1.3273	1.9875	0.8205	1.0715	1.0397	0.8395	1.0416	1.5428	0.7517	0.9011	1.3547	1.063	1.3692	1.1407	1.2685	0.8886	0.6273	0.853	1.0967	1.0989	2.1115	0.6763	2.0996	1.8611	1.2918	1.1962	0.8885	0.9174	0.2917	1.2846	1.1263	0.8526	0.6121	1.2595	1.768	1.515	2.3175	3.7016	2	3.3411	1.2377	1.2791	0.9428	0.9773
AC016957.2	0.52	0.802	2.0507	0.8887	0.7775	0.2552	1.1116	0.7947	0.4674	1.2933	0.6589	1.645	1.0277	0.4169	0.951	0.515	0.5558	0.4817	0.5183	0.9222	2.1135	0.4479	0.5353	1.6296	1.1881	1.8152	0.3536	1.5141	1.0355	1.8315	0.8809	1.1081	0.2395	1.051	0.6957	0.5442	0.8856	0.1897	0.5356	3.7725	0.5007	1.124	0.0989	0.7254	2.2164	0.9611	1.2518	0.4146	0.5062
AC022144.1	2.1898	3.1375	7.8158	9.1735	5.9117	1.4069	1.827	4.5339	1.6097	1.6069	6.9987	11.4308	4.8485	2.5169	3.8174	3.3929	2.5677	3.5655	10.015	1.3921	4.9246	2.7209	1.4463	4.5736	3.1235	10.7723	4.3989	7.1243	7.5726	5.085	1.5894	3.0014	0.6712	1.2653	1.0944	8.3447	2.4656	1.4759	3.8551	21.7771	3.4396	3.4564	0.3399	2.0405	2.8759	5.8115	2.2076	4.7617	4.3115
AL139351.1	0.424	1.4169	1.5134	0	1.6483	0	0.9205	0.429	0.929	4.9295	0	0	0.19	0.0921	0.4725	1.5529	0.0526	0.0532	2.2097	0.5092	0.2049	0.3237	0.0978	0.5546	0.4107	0.6872	0.0335	0.5496	0.343	0.1867	0.0497	0.0683	0	0.0753	3.1786	0.721	1.1245	1.759	1.0018	2.3882	0	0.322	0.1049	0.7954	0.7745	0.9055	0	0	0.1059
AC004908.3	0.1628	0.1935	0.8453	0.2813	0.4923	0.1888	0.5656	0.9585	0.2378	0.7211	0.1412	1.6211	1.1998	0.5656	0.3763	0.3855	0.1347	0.5174	0.3669	0.2085	1.0841	1.1878	0.6261	0.9128	0.6308	2.5332	0.257	2.4483	0.7376	0.9557	0.0763	0.2098	0.4693	2.8519	0.4231	0.7383	0.2754	0.4632	0.2565	2.8436	0.968	1.3189	0.1611	0.7466	1.6193	0.9562	0.1517	0.0281	0.4519
LINC01176	0.0765	0.2491	0.4492	0.3894	0.3795	0.332	0.5433	1.3274	0.1685	0.5159	0.2914	2.7315	0.8948	0.4133	0.5835	0.3812	0.2775	0.8116	0.4275	0.1471	1.6727	0.4845	0.2058	0.8558	0.6733	2.1619	0.4413	0.0828	0.6721	0.3751	0.1778	0.313	0.5003	1.0919	0.3433	0.359	0.3009	0.2083	0.2621	2.2634	0.8165	0.364	0.2107	0.7575	0.5309	0.9169	0.2381	0.1725	0.2727
AC011462.4	0.3022	0.4712	4.3142	1.8182	1.1748	0.3067	1.0497	3.1131	0.4414	1.0707	0.393	4.9708	1.4895	0.5905	1.6838	0.436	0.3374	1.8574	3.1071	0.3266	2.4339	2.1533	0.4532	1.3553	1.4634	6.1219	1.4072	3.2121	1.858	0.5987	0.4248	0.7301	1.4574	0.3219	3.9418	2.3491	0.4878	0.6806	0.3272	7.0457	1.8439	2.1801	0.3737	1.181	1.058	2.3395	0.7599	0.4306	0.6793
FTX	0.2022	0.5183	0.8002	1.3691	0.2344	0.4144	0.4555	0.9756	0.3703	0.7725	0.3304	1.4447	0.998	0.5728	0.9346	0.2728	0.2561	1.2991	0.7617	0.3137	1.1085	0.6802	0.4354	1.9182	1.0792	2.0365	0.7682	0.6415	0.5044	0.7639	0.2995	0.6882	0.6112	1.4442	0.3597	0.3723	0.7882	0.571	0.325	1.0325	1.4605	0.7607	0.3076	0.5038	0.9282	1.3894	0.4278	0.2309	0.5861
AC022150.2	1.2114	1.3612	1.6749	2.8474	1.3992	0.5498	1.2197	3.9146	1.4617	0.9098	2.4203	3.9217	3.3358	1.3265	2.7393	1.8238	0.8365	2.4842	3.0269	1.7963	2.6472	1.7158	2.6978	4.0159	3.6503	3.9951	2.062	2.5399	2.5908	2.087	1.3327	1.018	1.5416	0.4862	1.6426	1.1772	2.3322	1.2736	2.1986	4.4707	3.6755	2.84	2.6057	1.3504	1.4432	3.1778	1.7661	2.129	1.4385
AP000695.1	0.7027	1.4217	1.3804	0.2532	0.5168	2.3571	2.9247	2.3759	0.2034	2.2207	0.6422	0.5426	0.6355	0.6432	8.1277	1.5008	1.9793	0.3049	5.3288	1.9157	1.1993	5.2394	0.9465	1.732	4.0386	0.8865	3.2739	7.6222	0.3933	0.485	0.9967	1.1257	0.4043	0.3237	0.9568	1.7533	0.3504	1.5849	0.5235	1.0349	0.6894	1.327	0.1503	0.4988	1.619	0.7707	2.5898	2.2834	1.1892
LINC02166	2.07	0.4821	2.1677	1.742	1.6765	0.7639	1.1439	1.6444	0.8017	0.7084	0.4895	1.8125	1.3773	0.8376	0.4194	3.1746	1.144	1.2983	1.2193	0.5423	2.3948	0.2874	1.7584	1.2484	1.0126	2.4399	0.9506	3.1468	3.5321	2.0091	0.1984	0.7577	0.8137	0.1002	0.3104	2.3087	0.7161	0.5353	0.6299	2.0952	1.8402	2.9297	0.1396	0.2648	3.81	2.2858	1.3672	1.4384	0.7678
AC020978.3	0.1475	0.1314	1.1485	1.3379	0.2389	0.6415	0.2988	0.3527	0.1436	0.5225	0.1918	1.1491	0.1322	0.4162	0.5479	0.2619	0.183	0.481	0.2493	0.2125	0.4276	0.1877	0.0681	0.4685	0.6983	0.8127	0.3027	0.2676	0.2864	1.2336	0.1037	0.19	0.3924	0.7331	0.0884	0.5374	0.3061	0.4545	0.029	1.6614	0.4615	0.672	0.3283	0.1383	1.1674	0.6299	0.1236	0.1529	0.1474
AC002059.1	0.0711	0.4436	0.7384	0.7373	0.0461	0.2474	0.5764	0.4971	0.0692	0.6614	0.0308	2.2164	1.0197	0.0618	0.7044	0.2841	0.0706	0.4995	0.4808	0.2733	1.0539	0.3258	0.1641	0.7442	0.9489	1.1525	0.449	0.1106	0.8284	0.1878	0.0666	0.0916	0.1419	0.3535	0	0.4837	0.4592	0.236	0.112	0.857	0.5341	1.5121	0.1759	0.3557	0.9959	0.6834	0.1192	0.0737	0.3316
GAS6-AS1	0.8043	1.1848	0.3992	0.3889	1.8394	1.2979	1.3148	2.7575	0.6312	0.5176	0.279	2.849	2.6234	0.83	1.3124	0.376	0.6927	3.7272	3.039	0.8432	2.8414	0.4431	1.8864	3.3016	5.7802	6.101	0.8918	1.077	5.2365	0.4062	0.1197	1.5729	2.326	0.2822	0.7633	3.2253	0.467	2.0953	1.7943	3.4658	6.4762	3.4495	0.0679	0.2367	1.5414	2.9633	2.007	0.9538	1.4356
SNHG4	0.3985	0.2942	0.8472	1.5767	0.2164	1.052	0.4482	0.5585	0.2106	0.9682	0.1349	3.3251	0.2449	0.3494	0.485	0.4145	0.388	0.4875	1.0605	0.3026	1.8291	0.8886	0.1926	0.6667	0.8462	1.0825	0.1989	0.3267	0.2309	0.2005	0.2063	0.2249	0.2373	0.6037	2.581	1.3239	0.161	0.5686	0.26	1.539	0.6009	0.6398	0.4206	1.0299	0.3097	0.5552	0.3351	0.0865	0.3994
AL160006.1	1.9068	1.7566	0.8563	3.0238	0.9488	0.4666	1.1784	1.6103	0.5288	0.8231	1.0498	2.6992	2.0238	1.4743	1.7255	0.8679	0.8385	1.8933	1.3825	0.8231	1.2805	0.9828	0.7128	2.4537	2.2338	2.2637	1.8238	0.6425	1.7965	1.7144	1.3459	1.6017	1.0811	0.8684	1.187	0.6724	2.0596	0.6142	0.96	1.7241	0.7805	1.2648	0.6329	2.0476	1.1268	2.3455	1.7221	1.1132	1.9722
AC007996.1	0.7936	1.0661	0.476	0.6367	0.6934	0.5858	0.4594	0.3539	0.925	0.4154	0.49	0.6298	0.546	0.6683	0.6909	0.3897	1.0323	0.4223	0.4132	0.8606	0.6973	0.459	0.2941	1.0201	0.3934	0.4755	0.4518	0.8292	0.856	0.6352	5.1103	0.581	2.0876	1.5626	3.8941	1.2327	0.6156	0.781	0.4167	0.6678	0.7939	1.2967	2.5995	0.4436	0.2929	0.9116	0.4973	0.3427	0.881
OLMALINC	0.319	0.3121	0.516	0.3202	0.3052	1.0697	0.2987	0.674	0.3264	0.4272	0.8201	1.0207	0.6121	0.2002	0.4741	0.6584	0.4082	0.6803	0.8046	0.5256	0.8367	0.4998	0.9132	0.5915	0.6223	1.0131	0.4918	0.4924	0.6937	0.5904	0.3258	0.4095	0.4957	0.4602	0.8057	0.6491	0.3598	0.8993	0.3318	0.4741	0.2082	0.619	3.0173	1.1783	0.6799	0.5443	0.3928	0.6639	0.7222
AC034236.2	0.3055	0.5726	1.1211	1.256	0.9146	0.6109	1.049	1.5581	0.4821	0.7652	0.3471	5.7639	2.4043	0.6221	0.7305	0.8979	0.4601	1.2897	1.8161	0.4858	1.4526	0.622	0.5055	0.5906	1.179	3.9609	0.6585	1.1034	1.4318	0.8441	0.7996	0.3936	0.3644	0.5087	0.5686	1.3205	0.5053	0.5794	0.8794	2.7045	1.6284	0.736	1.209	0.5138	1.5266	1.8111	0.3885	0.6333	0.6105
AC005899.6	0.1142	0.6615	1.927	1.4378	0.592	0.3974	0.9257	1.5128	0.278	0.7588	0.7427	2.8675	0.8871	0.3967	1.2445	0.2535	0.2834	0.8023	1.48	0.1097	2.9436	0.5232	0.3689	1.7928	1.8682	4.6645	0.7572	0.7106	1.0349	1.7096	1.2844	0.2943	0.3799	0.1622	0.6165	1.1098	0.5795	0.4874	0.6746	1.5558	0.6076	1.0408	0	0.2143	1.5299	1.1586	0.3191	0.4143	0.7227
AC068790.3	0.1533	0.4646	0	0.8404	0.2782	0.249	0.1776	0.9027	0.209	0.489	0.2925	1.1152	0.4764	0.3462	0.2734	0.1906	0.274	0.9849	1.3132	0.1179	0.5928	0.4995	0.1132	0.6648	0.8185	0.8748	0.4648	0.2226	0.3176	0.5941	0.115	0.3952	0.2448	0.8711	0.3679	0.6557	0.3112	0.0291	0.2899	1.7676	0.4991	0.3261	0.2428	0.2301	0.2241	0.8187	0.3428	0.2225	0.2656
LINC00926	0.1248	0.1689	0.384	0.9072	0.1198	0.1287	0.5513	0.8232	0.117	0.4258	0.2605	2.8575	0.8341	0.2328	0.3938	0.1026	0.5047	0.5566	0.5834	0.1776	1.3582	1.0494	0.2432	1.0332	0.7442	1.1028	0.3503	0.278	0.4368	0.3745	0.1343	0.3216	0.2152	0.1182	0.5933	1.6755	0.7846	0.2192	0.3459	2.0781	0.7956	4.0441	0.2333	0.4278	0.3434	0.8638	0.7337	0.1054	0.2864
AP002807.1	0.1122	0.15	0.6737	0.748	0.2545	0.0325	0.7634	1.1045	0.0546	0.8326	0.1824	2.4655	0.8214	0.2802	0.6114	0.1495	0.1114	0.8024	0.3952	0.1482	2.6032	1.4852	0.2978	1.3947	1.2319	2.9284	0.3012	0.1164	0.5084	0.5064	0.4338	0.1627	0.0933	0.0996	1.0432	0.3544	0.2718	0.8114	0.2652	3.2047	0.7111	0.7457	0.0416	0.8597	0.4271	1.0186	0.4861	0.1018	0.0841
LINC00957	2.5098	1.1239	2.2965	1.1477	2.4393	0.9097	0.8137	3.5552	1.2769	1.7063	1.9585	1.1897	1.5595	1.3677	2.0263	2.3844	0.7847	1.2089	0.5091	1.2297	0.9703	1.0795	1.3782	1.3273	1.6476	1.9769	1.7353	1.6072	6.0265	1.8674	1.5347	1.3987	1.0017	0.8644	0.9408	3.7498	1.3602	0.7259	4.6947	1.4071	1.1899	0.8387	8.4866	3.6882	1.6429	1.273	2.2372	2.9199	2.1566
AC009120.3	0.1984	1.2668	1.4589	3.5745	0.4284	0.3451	0.7656	3.6492	0.4185	1.6985	0.6879	11.2201	2.0543	0.9762	0.8188	0.7045	0.3281	2.1565	3.2783	0.2223	2.4711	1.3125	0.7933	2.8914	2.3055	3.515	2.359	1.0285	0.8559	0.3493	0.3718	0.8094	0.7037	0.5165	0.5155	1.028	0.5185	0.3762	0.4426	1.074	2.0484	1.6571	1.1122	0.4135	0.6039	2.7537	0.776	0.2741	0.5946
AL096799.1	8.7693	1.9041	4.9109	3.0988	2.0766	0.8261	2.8348	8.4512	5.3749	0.552	0.9263	1.6957	3.8299	3.5179	0	7.8257	1.7673	5.1371	8.6274	0.6842	2.0652	0.1359	15.1592	3.5937	7.0132	9.2923	4.5816	2.0773	3.803	1.411	0.3337	1.2045	0	2.8449	0.1602	7.0508	2.8745	5.6986	4.3123	0	9.8344	1.6227	0	0	2.3311	15.7815	3.2838	2.4453	7.0273
LINC01003	1.221	1.5165	2.7828	1.2389	3.339	1.5166	1.3025	2.5258	1.4137	1.6522	2.2257	3.238	2.5735	1.4027	0.8953	1.8951	1.1165	1.9007	1.9067	3.5283	1.4125	3.269	0.701	1.8758	1.4568	1.82	1.6938	2.702	2.8873	0.8381	2.4418	1.8459	1.7652	2.7173	1.5107	1.8872	1.6852	1.1123	1.3176	1.4911	2.4069	1.6648	4.7184	5.0141	0.3513	1.2936	2.5254	1.425	1.7932
AC074117.1	0.5468	0.7929	1.1613	1.5056	0.7987	0.3113	0.7712	1.5363	0.8228	1.136	0.905	3.404	1.182	0.8504	0.906	0.9047	0.5871	1.1922	2.0108	0.5826	1.9089	1.6951	0.5505	1.3934	1.2667	2.2686	0.7062	0.933	1.1067	0.7791	0.4565	0.6021	0.5621	0.7977	1.2521	1.2365	0.6328	0.7966	0.7399	4.9953	1.3035	1.3137	0.3639	1.4858	0.448	1.4385	0.7	0.3812	0.9304
AL161669.1	0.5712	0.7831	1.3687	1.1714	1.4234	0.051	1.2719	1.9723	0.0856	0.3114	0.9524	0.4945	3.4127	0.3434	0.1306	1.0533	0.3925	3.5274	1.3863	0.1688	0.3397	0.7604	0.2838	4.828	0.4917	5.7538	0.8601	0.0911	4.3794	1.1606	0	1.8117	0.9353	0	0.1054	0.7685	0.4864	0.5	2.1109	2.3942	1.5674	0.6674	0	0.1649	0.5351	0.7976	0.5402	0.3643	0.3512
PAXIP1-AS2	1.8736	1.5097	1.1205	2.0466	1.4503	1.0257	1.0548	2.95	1.5455	1.1132	1.3065	2.7664	1.6866	1.8411	1.3717	2.1994	1.581	2.5759	2.5976	1.3247	0.9082	1.6429	2.1363	2.2	1.9008	2.3302	1.3278	0.8972	1.9209	1.0645	1.4946	1.3043	1.4738	4.0281	0.6277	1.0597	1.4289	1.5322	1.8412	0.5724	1.7535	0.9979	2.691	2.2644	0.5861	2.4821	1.2467	1.6984	2.0355
AC147067.1	0.9666	0.9397	0.9885	0.4122	0.6453	0.5776	1.7976	0.582	0.3993	1.6347	0.8381	1.6991	1.5401	0.7631	2.7566	0.6762	0.5524	0.8818	0.9242	1.7165	1.7742	1.2524	0.784	1.0291	1.3366	1.747	1.4427	2.3086	1.2133	1.6507	0.9059	0.9436	0.3507	0.0832	4.0405	0.8255	1.6213	0.6666	0.8075	3.223	0.44	1.7796	0.1739	3.6634	2.3187	0.9697	1.8007	0.7286	0.3512
AC015849.3	0.3823	1.1149	1.1277	3.6804	0.2702	0.3628	0.8048	3.6315	0.2031	2.1858	0.5123	5.9576	2.6579	1.5695	1.4116	0.648	0.3794	2.1623	2.7413	0.3339	2.2842	1.8751	1.1547	4.3385	3.5007	4.8216	2.7651	0.6127	0.8548	1.0405	0.3908	2.0599	0.9248	0.7897	1.5841	1.5535	0.8977	0.9228	1.0401	1.821	1.8706	0.8446	0.5502	0.8693	1.9469	3.303	0.6604	0.6484	0.9491
AF129075.1	0.235	0.2665	0.9426	1.044	0.1661	0.2973	0.3463	0.9274	0.2496	0.8704	0.2408	1.35	0.7402	0.6864	0.4867	0.2845	0.2968	0.7502	0.9387	0.2462	0.4404	0.5654	0.3154	0.6067	0.5885	0.9693	0.4451	0.6202	0.553	0.6395	0.5205	0.3578	0.1705	0.9101	0.1793	0.5397	0.2956	0.2836	0.1178	0.4477	0.655	0.6813	0.3382	0.2137	0.2861	0.7983	0.3342	0.3099	0.3415
AL138756.1	0.6645	0.7195	1.0232	0.8448	0.5864	0.2928	0.979	0.4189	0.9833	1.1983	0.4378	1.4908	0.3358	0.7094	1.2339	0.7655	0.4302	0.6071	0.6226	1.3385	0.5555	0.7783	1.2902	1.029	0.9904	0.9419	3.0424	1.4696	0.7461	0.648	3.1204	0.8163	1.8885	2.0769	0.7399	0.3888	1.5951	1.1021	0.2832	0.8436	1.027	1.9317	4.6141	0.2204	0.8411	1.2742	1.1393	0.4246	0.4743
CKMT2-AS1	0.4871	0.4507	0.5326	1.2693	0.8111	0.4543	0.4032	0.9715	0.3653	0.4388	0.575	0.9833	0.8	0.5868	0.6344	0.7692	0.397	1.2042	1.093	0.5635	0.5849	0.9558	0.4017	0.5515	1.1527	1.0642	0.763	0.4449	1.0785	0.6351	1.0566	0.657	0.4495	0.4298	0.8303	0.6586	0.7036	0.3656	0.6578	0.6559	1.0948	0.7713	0.1353	0.6273	0.5982	0.7215	0.4842	0.5821	1.0492
HOTAIRM1	0.5782	0.4647	0.412	1.4021	0.808	0.3156	1.5621	1.193	0.1545	0.9038	0.747	5.6535	0.7722	0.9747	0.9995	0.4026	0.225	1.1604	0.5365	0.2505	1.9723	1.835	0.3139	1.1779	1.0931	3.1015	0.5512	0.6231	0.2788	1.9266	0.0637	0.1023	0.6787	0.5313	2.5429	0.694	0.4079	0.301	0.2589	2.7562	0.5889	1.1881	0.0785	1.2902	0.359	2.1186	0.6336	0.1998	0.2492
ERVK13-1	0.2441	0.4917	0.7142	2.18	0.5367	0.3689	0.4282	1.5087	0.3688	0.7639	0.3796	2.3027	1.3187	0.6783	0.5671	0.5963	0.4038	1.4459	1.0785	0.1933	1.0008	0.9126	0.5911	1.2374	1.2723	2.2959	0.9668	0.471	0.8483	0.6408	0.1788	0.5699	0.6081	0.582	0.5731	0.598	0.5404	0.3254	0.8144	1.1192	1.3489	0.6965	0.7772	0.555	0.7008	2.0693	0.4332	0.2836	0.9538
MIR210HG	5.6923	5.841	19.9734	9.1615	11.7606	6.1701	7.9531	15.529	9.4848	9.159	14.2043	15.6324	25.1649	5.2734	10.5829	6.0597	6.1504	15.0176	12.499	4.5909	13.0705	7.7436	7.7148	10.5912	9.8075	26.9071	8.6098	13.4507	39.4333	12.0639	15.0724	9.4719	1.6916	0.6953	6.635	9.7563	6.6464	7.629	9.4729	31.908	14.1587	10.4661	0.7591	16.4222	9.059	13.7176	9.8579	12.1404	11.3604
AP001160.4	0.0444	0.3165	1.383	0.8877	0.1726	0.103	0.4627	0.4574	0.0432	0.6686	0.3464	1.4991	0.3714	0.347	0.1319	0.0788	0.0881	0.6238	0.3502	0.128	1.5448	0.4068	0.2458	0.6306	0.4587	1.324	0.1962	0.0921	0.1724	0.5473	0.1664	0.2288	0.5316	0.2522	0.3728	0.3451	0.1229	0.5052	0.1049	1.1166	0.1945	0.9441	0.5271	0.1111	0.4866	1.043	0.0992	0.046	0.0887
AC245060.5	0.0927	0.3488	0.361	0.9345	0.2536	0.3704	0.1908	0.5078	0.1605	0.7208	0.1697	3.041	0.7693	0.1655	0.3775	0.3155	0.1636	0.7753	1.9384	0.1732	1.3075	0.7235	0.3517	0.6391	1.7071	1.5359	0.4878	0.438	0.3333	0.4217	0.1496	0.1327	0.37	1.5141	0.4263	0.5505	0.2328	0.3516	0.1582	0.4749	0.3094	0.6571	0.2548	0.2319	0.5457	0.517	0.3051	0.0907	0.2916
AC135050.3	0.3022	0.5386	1.3237	1.1749	0.2937	0.1314	2.2305	2.7518	0.2942	0.8365	0.1638	4.5457	1.8957	0.6233	1.9458	0.9726	0.5249	1.7436	1.9153	0.3629	2.3852	1.6534	0.8018	1.3553	1.3333	7.0035	0.7394	1.7236	1.7602	1.4634	0.1416	0.2434	0.2513	0.2682	1.178	0.8809	0.3833	0.7522	0.9817	10.0144	1.1584	2.1228	0.4859	0.5669	0.92	1.7344	0.4644	0.1566	0.8051
AC008760.1	0.2967	0.0661	1.0589	0.9521	0.4165	0.1721	0.2863	1.7283	0.0963	0.6351	0.1072	2.5043	1.3885	0.4938	0.6858	0.461	0.2454	1.1909	0.78	0.19	1.2426	0.7047	0.5248	0.8316	0.894	3.0132	0.6401	1.205	0.8641	0.5878	0.8109	0.2867	0.0658	0.4916	0.9786	0.7688	0.3649	0.3985	0.4478	1.2695	0.9284	0.9763	0.3669	0.5566	0.5419	1.4784	0.4698	0.3331	0.6423
PVT1	0.3391	0.4687	1.0487	0.3905	0.7494	0.3673	0.6311	0.9876	0.5492	0.7169	0.5533	0.979	0.4296	0.6338	0.8758	0.5448	0.4391	0.8483	0.6815	0.3277	1.6727	0.7112	0.6773	0.8453	0.8214	1.2609	0.4682	0.5194	0.5955	0.5122	0.3051	0.4229	0.4313	0.3986	0.8339	1.8906	0.2984	0.8068	0.4838	2.3942	0.5822	2.0324	0.0363	1.6649	0.9013	1.09	0.6145	0.5494	1.3168
AC024896.1	0.2595	0.6285	1.0017	0.7884	0.3449	0.8335	0.2003	2.7614	0.3758	0.8664	0.1327	1.9182	3.8084	0.757	0.8437	0.5258	0.3368	1.3287	1.7544	0.1406	0.6002	0.5283	0.6263	1.3578	1.3748	2.8382	1.0335	0.1518	0.4651	0.1172	0.0436	0.8573	0.7967	1.4174	0.3192	0.9698	0.4051	0.3344	1.1424	0.2371	2.9191	0.2122	0.1777	0.2247	0.2917	1.691	0.4239	0.3724	0.78
PSORS1C3	2.0878	8.7674	79.2152	21.0531	0.8895	2.0235	4.007	42.3022	4.7901	24.0677	12.6218	6.9332	14.9349	11.2515	20.5974	3.2504	2.7536	30.5088	16.8226	5.3028	4.4229	8.5015	14.6492	15.2004	40.6272	12.9047	3.648	17.3213	6.2566	7.5549	3.2164	7.2598	6.3544	2.1122	5.1458	39.0478	4.9337	4.6919	5.0907	25.9845	22.8219	1.6073	1.1319	4.1492	11.1456	44.7117	15.7277	1.9564	7.8489
AC004492.1	0.2057	0.6925	0.6823	0.8971	0.4739	0.8219	0.4764	2.708	0.5119	0.8909	0.5351	2.0185	0.8194	0.7543	0.7019	0.9944	0.2496	1.1927	1.9574	0.3733	0.5891	2.1872	1.1602	1.0422	1.4168	3.0525	0.7216	0.6163	0.6509	0.4629	0.3642	0.7952	0.517	1.9802	1.0693	0.5553	0.5271	0.8453	0.7921	0.6946	1.4162	0.6249	0.2262	0.8862	0.334	1.0495	0.7409	0.379	0.944
RUSC1-AS1	0.246	0.3095	1.3335	2.2183	0.3625	0.3916	0.4301	1.6399	0.2724	1.034	0.3179	2.7229	1.4814	0.7163	0.7072	0.4882	0.2011	1.7232	1.7882	0.1437	2.2876	1.1098	0.5921	1.9363	1.5075	4.7032	0.8437	0.4352	1.4299	0.8665	0.1944	0.4662	0.3979	0.6645	0.5612	0.7828	0.4939	0.2882	0.4331	1.6175	1.1472	0.6081	0.3245	0.6696	0.8459	2.4518	0.4906	0.215	0.5559
SNHG3	1.1077	1.05	3.5162	2.3104	0.5699	1.1838	2.3058	3.4986	1.0584	2.4365	0.7878	4.0121	1.7153	0.681	2.659	2.4827	0.6671	1.9526	3.7399	0.9725	9.7199	4.0417	1.2405	2.4282	2.268	3.76	0.9326	1.3682	2.2287	1.1982	0.6649	0.8339	1.2971	0.6658	7.3799	4.221	1.5232	3.7217	0.8888	12.4426	1.9915	4.7702	0.5829	5.2612	1.253	2.8088	0.8532	0.8041	1.2408
AC024361.1	0.1585	0.2825	0.6172	0.8021	0.2739	0.0613	0.2753	2.1384	0.0257	0.468	0.2061	0.8691	0.9786	0.2524	0.6542	0.3284	0.0524	0.6097	1.28	0.0761	1.3958	0.511	0.2438	0.7504	1.1372	1.8496	0.7673	0.0822	0.8891	0.442	0.2723	0.1702	1.3707	0.1876	0.2852	2.2077	0.2193	0.3507	0.4785	1.744	1.5376	0.4012	0.4444	0.2313	0.3217	1.2977	0.3248	0.1095	0.176
GABPB1-AS1	0.2883	0.7733	1.207	1.6933	0.3441	0.2439	0.591	2.6873	0.2153	1.1876	0.2491	2.1488	1.4298	0.3207	0.5888	0.4015	0.4302	1.8804	0.9233	0.2257	1.3588	1.9306	0.3171	2.304	1.0514	1.9278	1.1645	0.5651	0.7783	0.7119	0.3525	0.7098	0.7657	1.9251	0.4891	2.2046	0.6958	0.9774	0.2294	1.1328	1.7053	1.0572	0.1905	1.3643	0.7466	0.8972	0.5926	0.1433	0.4827
TPT1-AS1	0.4609	0.6901	0.9687	1.1453	0.6003	0.6472	0.4199	1.1707	0.3497	0.6083	0.6461	1.6782	1.3252	0.4866	0.8019	0.5131	0.447	1.1317	1.2707	0.3068	0.8895	0.7181	0.7708	1.3449	1.416	1.9688	0.8982	1.2192	1.0645	0.7787	0.6896	0.7778	0.7564	0.5416	0.442	0.6161	0.4651	0.9973	0.7021	1.9246	0.6509	0.8546	0.2593	0.9144	0.7209	1.2779	0.8603	0.4341	0.8291
NUP50-DT	0.6155	0.7025	2.2917	1.6075	1.2175	0.7202	1.6568	1.486	0.836	2.0615	0.4916	2.6646	1.0259	0.83	1.5244	1.1314	0.5359	1.1487	1.7158	1.219	2.0666	1.9348	0.9667	0.9001	1.5619	2.5133	0.6955	0.56	1.4748	0.8938	0.3947	0.3896	0.8118	0.9432	2.8756	1.4167	1.1058	0.4711	0.9101	2.5971	0.6522	2.6162	4.8991	1.5869	0.8483	1.4415	0.8449	0.2742	0.6762
AC018553.2	1.5302	0.4972	1.6344	0.8263	0.9295	0.6286	0.1846	1.3489	0.6364	0.6495	0.7739	2.553	2.7809	0.8444	0.4579	0.9765	1.0284	1.8395	0.7005	0.3981	0.4314	0.714	0.5737	1.3345	0.741	1.426	1.4091	0.9422	1.857	0.8281	0.2689	0.3492	0.3605	0.249	0.3633	0.4957	0.6176	0.4988	0.5775	2.3218	0.3591	0.9442	0	0.5183	0.2135	2.5532	1.3184	1.1234	1.3697
LINC01857	0.2413	0.215	0.8501	0.2298	0.3574	0.5997	2.6742	0.5581	0.1678	3.2673	0.269	6.5061	0.5355	0.2694	3.0733	0.3061	0.4106	0.6573	0.5826	2.6824	1.6881	1.0878	2.9268	0.67	0.6529	2.2348	4.2228	1.3942	0.357	1.4873	0.2907	1.0216	3.3938	1.3708	2.1501	1.4739	1.908	2.3209	0.19	1.1198	0.9708	5.9165	0.2729	1.2933	5.1636	0.6626	0.2697	0.5359	0.2985
AC107375.1	0.5777	0.9958	1.184	1.7002	1.6944	0.6613	0.7658	2.3159	0.7476	1.1784	0.9689	2.4286	4.115	0.9639	1.5363	0.9045	0.6715	2.7844	1.1564	1.037	1.1168	1.2305	0.4981	1.7957	2.1859	3.1837	0.9264	1.6082	1.6728	1.4057	0.8763	1.1852	0.7282	0.6262	0.8662	0.7904	1.2553	0.4109	1.5447	2.0792	1.08	1.8705	0.6243	0.656	0.9906	1.5992	1.232	0.6697	1.0026
AC018638.7	0.1218	0.407	0.6916	0.5525	0.1578	0.3885	0.6346	1.0867	0.3558	0.5394	0.198	3.2952	1.1825	0.1719	0.5731	0.5272	0.1058	0.9167	0.6004	0.3071	1.2753	0.2945	0.0703	1.0811	0.8257	2.4872	0.3365	0.4263	1.2021	0.9786	0.428	0.2943	0.2836	0.9514	0.3835	0.3551	0.4213	0.0722	0.0959	1.6592	0.4002	0.9712	0.482	0.933	0.5562	0.8129	0.3744	0.1894	0.1724
AC017100.1	0.6529	0.2327	0.7909	0.838	1.0904	0.1178	0.168	0.2455	1.2291	1.0281	0.3648	0.716	0.7281	0.4032	0.0719	0.3349	0.4752	0.4804	0.5885	0.1812	0.2804	0.2658	0.0669	0.2277	0.3123	0.1129	0.2565	0.5266	0.4507	0.1022	0.1903	0.4113	0.386	0.7624	0.087	0.3806	0.2275	0.1513	0.9255	0.2433	0.5176	0.1983	0.9044	0.5806	0.053	0.6352	0.4703	0.1053	0.4639
AC138956.2	0.2891	0.7729	1.1673	4.5196	0.5411	3.3904	0.4091	4.7037	0.4066	1.821	0.4177	7.008	3.3393	1.0042	1.7183	1.6827	0.7333	1.9018	5.0311	0.3703	1.573	1.3407	1.6304	2.7132	3.4014	4.7895	2.5556	0.9993	1.0811	0.6222	0.3311	0.9519	1.0684	0.8668	0.8091	2.7468	0.9186	1.0052	2.5551	1.9186	2.9954	0.8294	1.3348	0.8838	2.4253	3.9446	0.6103	0.3995	0.5991
AC000123.1	0.9203	0.8201	1.1518	2.3611	1.363	0.5718	1.1798	1.6931	0.8321	1.4849	0.9974	2.931	1.3747	0.9134	1.9536	1.3424	1.0766	1.6822	2.1481	0.9157	1.6943	2.3422	2.002	2.0884	1.8959	3.0684	1.0377	0.5113	0.9786	0.8682	0.4928	0.7623	1.2681	3.4544	1.9712	1.0859	1.3038	1.3402	0.5436	1.6188	1.2342	1.8971	0.7805	2.6719	1.2809	1.9655	1.1388	0.5791	1.0728
AC137932.1	0.0906	0.7508	0.341	1.315	0.4226	0.4308	0.3986	1.1867	0.1588	0.9229	0.1492	1.9296	1.3641	0.6058	0.6731	0.5631	0.2788	0.5819	1.5824	0.2524	1.4711	0.5349	0.301	2.1604	1.2012	1.5506	1.1956	0.4698	1.1376	0.8376	0.0764	0.5253	0.5786	0.1287	0.8476	0.5106	0.5683	0.3179	0.2355	0.6266	0.5954	0.4954	0.251	0.8385	0.8716	1.8575	0.2633	0.4226	0.3017
AC116667.1	0.2783	0.7951	0.3931	1.1093	0.3182	0.4557	0.4834	1.1986	0.4703	0.6163	0.3265	2.7	1.0564	0.4407	0.7379	0.3416	0.2356	2.1439	1.5864	0.519	0.9916	1.1249	0.2191	1.4256	1.3882	3.3961	0.5013	0.2716	0.6781	0.8649	0.3912	0.5063	0.1416	1.953	0.216	0.4852	0.6796	0.4424	0.245	1.381	0.7326	0.7708	0.2754	1.2182	0.4585	1.6607	0.5489	0.3902	0.4035
AC108010.1	0.3169	0.4674	0.3971	1.2867	0.6656	0.4183	0.4302	3.2728	0.4682	0.8422	0.8432	2.1287	1.9848	0.4176	0.4871	1.0576	0.2061	1.3817	2.3026	0.5354	0.7182	1.4239	1.0287	1.8951	1.383	2.182	1.173	0.4873	1.5843	0.279	0.2253	0.6477	0.6397	0.7294	0.5112	0.8708	0.8367	0.5181	0.8607	0.4123	1.1353	1.0789	0.3027	0.861	0.3061	1.342	1.0016	0.487	0.8808
AC063948.1	0.2685	0.1196	0.755	0.8285	0.3479	0.7267	0.4663	0.4281	0.2179	0.6342	0.3104	1.5884	1.016	0.5829	0.399	0.596	0.2665	0.4491	1.2606	0.2579	1.384	1.6399	0.4956	0.6356	0.6549	1.9147	0.1978	1.253	0.8689	0.7092	0.2516	0.5189	0.2977	0.3813	0.3221	1.3045	0.0413	0.2122	0.4229	5.0176	0.8682	0.8836	1.5054	0.7276	0.9264	1.0513	0.3501	0.2319	0.8644
AC009113.1	1.2427	1.8436	2.586	1.8303	0.9896	0.5395	0.9324	2.7842	1.548	1.1254	1.7696	4.3515	2.9118	1.3806	1.85	1.4917	1.0129	2.2154	2.6362	1.2338	1.4404	1.8233	1.0956	2.522	2.4445	4.5096	1.3852	3.3765	3.2351	2.06	1.8802	1.798	1.016	1.4888	0.6662	1.9226	1.87	1.4285	1.3122	2.6699	2.4375	1.3708	0.9479	1.9188	0.6848	2.9208	1.3036	1.6118	2.3121
LINC00571	0.4318	0.3079	0.4624	0.8395	0.2938	0.6762	0.1875	0.3734	0.2838	0.2582	0.2902	0.3178	0.3612	0.7219	0.2781	0.4888	0.3429	0.4117	0.8394	0.3008	0.3339	0.7143	1.8033	0.5568	0.5762	0.2939	0.2795	0.2127	0.1537	0.1331	0.2023	0.2643	0.474	0.9199	0.2201	0.8602	0.3087	0.2866	1.3774	0.1923	0.9932	0.4099	0.8332	0.2025	0.0131	0.6802	0.3982	0.4811	1.0499
MUC20-OT1	0.4568	0.7351	2.0438	2.5378	0.7967	1.5749	0.8	3.0039	0.9037	1.038	0.7278	4.2159	1.869	2.1107	2.4725	1.0755	0.3769	2.7871	4.9745	0.4842	3.0688	3.9457	0.9739	3.38	3.2788	10.3808	1.7227	1.2083	1.7252	2.6407	0.3513	0.8382	1.5116	1.3372	0.5456	3.4555	0.9637	1.9712	2.6421	6.8166	2.9294	2.9055	2.1597	2.8986	1.6477	4.1997	3.1366	0.3256	2.4791
AC011481.1	0.1409	0.1256	1.0976	0.6958	0.2435	0.9264	0.1088	1.6248	0.2287	0.9572	0.0407	2.6845	0.786	0.408	0.4189	0.4171	0	0.5186	1.3235	0.0451	1.3925	0.4783	0.3035	0.7024	1.0921	3.2894	0.5933	0.9257	1.4595	0.4137	0.1321	0.1816	0.3125	0.1334	1.127	0.7304	0.0433	0.1782	0.259	4.8247	1.2349	1.1417	0.3254	0.8226	0.7438	1.8061	0.1575	0.3409	0.532
AC007546.1	0.2124	0.2704	0.8269	1.6627	0.3145	0.2815	0.6675	1.5851	0.1182	0.5106	0.1052	1.7862	0.2538	0.3952	0.4208	0.2694	0.1205	0.6698	0.6154	0.0583	0.4301	0.1544	0.14	0.6577	0.5746	2.793	0.4215	0.1259	0.1964	0.2137	0.0569	0.1955	0.1615	0.3878	0.2911	2.2407	0.1399	0.1151	0.0717	2.5435	1.3482	1.106	0.5704	0.1138	0.3325	0.648	0.2713	0.0314	0.6669
AC104564.3	0.1094	0.2925	0.8994	1.1885	0.1418	0.55	0.4645	1.4762	0.1776	1.3246	0.1897	2.6841	1.6562	0.3801	0.5781	0.4858	0.1086	0.9882	0.9042	0.1752	0.9401	1.0025	0.202	0.8179	1.3816	3.9251	0.4836	0.4917	1.1331	0.6102	0.0342	0.188	0.4367	0.259	0.2625	1.0278	0.2692	0.1038	0.5171	1.7581	1.05	0.3324	0.1804	0.3193	0.7551	2.0253	0.6523	0.1512	0.6317
AC145098.1	1.2114	1.2188	0.0507	0.8393	0.2026	0.136	2.7149	0.9202	0.5708	2.077	0.5421	3.1803	0.5137	0.5091	2.5937	0.5898	0.737	0.9804	0.5284	2.1399	2.4677	2.7051	1.4787	0.9932	1.2784	1.9254	1.1844	0.5674	0.6576	0.6882	0.2564	0.6042	0.8319	0.0555	1.3125	0.7595	1.4059	1.297	0.4924	0.7371	1.3696	0.8903	0.116	0.8797	0.5711	1.4605	2.1402	0.324	0.4165
AC012615.6	0.1313	0.2648	0.5741	1.2591	0.5015	0.3206	0.7442	1.1951	0.1346	0.6	0.1917	2.3754	1.4865	0.3841	0.4108	0.2393	0.1372	0.964	0.9267	0.0531	1.1133	0.4995	0.3763	1.1262	0.8925	2.5359	0.5455	0.4014	1.0467	0.3286	0.0777	0.3206	0.4873	0.0491	0.2901	0.7052	0.2805	0.2818	0.3266	1.434	0.917	0.8398	0.3693	0.484	0.4208	1.4908	0.4094	0.2077	0.267
AL117336.1	0.5063	0.3158	0.9199	1.1997	0.5248	0.3523	2.1103	3.5392	0.4437	1.4799	0.8779	2.0162	1.2704	1.0552	2.4073	0.944	0.9547	2.3878	1.8826	1.2159	2.5445	2.5253	0.8877	1.1732	2.2665	2.8226	1.6943	0.7875	1.2451	0.8916	0.2847	1.3699	0.4041	2.6604	2.8541	1.7711	1.0275	1.5843	0.319	1.8038	0.3168	5.6903	0.7013	0.7598	0.4932	1.0812	1.1317	0.2624	0.9105
AC079848.1	0.6452	0.292	0.4785	0.6219	0.7963	0.4039	0.2253	0.6632	0.9374	0.3538	0.8524	0.9399	0.8322	1.1118	0.4768	0.8366	0.6302	0.5961	0.2654	0.5313	0.3432	0.8341	0.2079	0.4364	0.3791	0.7303	0.5303	0.2655	0.4905	0.487	1.6221	0.5542	0.981	1.3091	0.3317	1.3634	0.5858	0.2525	1.097	0.6654	0.3525	0.4667	1.1957	0.538	0.0374	0.9624	0.3091	0.3397	1.2962
MIR155HG	0.2328	0.6223	11.9331	1.567	1.0009	1.3253	5.1207	2.4291	0.5872	4.4611	0.2293	9.5813	4.9939	1.2588	3.3749	1.86	1.0921	1.5501	1.5856	0.9656	5.0039	2.9619	1.9724	1.9297	1.8582	7.3666	0.4476	2.5565	0.8902	3.0929	0.2776	0.7771	0.3941	4.7784	2.5762	1.6553	0.7613	1.9163	1.6666	5.1222	1.033	4.3068	0.1152	1.998	1.5591	1.7738	0.2956	0.1535	0.5145
LINC02048	0.8373	0.9311	1.2573	1.0659	1.0043	0.9069	0.8973	2.0979	0.9231	1.4772	0.588	2.4203	1.786	0.6009	0.6443	0.6082	1.0165	1.611	3.844	0.3191	1.8548	0.6833	0.5939	1.4017	1.7753	2.5301	0.6073	0.0861	0.9405	0.5666	0.0195	0.9094	0.4695	0.4029	0.0747	1.1027	0.5873	0.5774	1.0137	0.9136	0.1343	1.009	0	0.3894	0.632	1.1158	0.5801	0.4231	1.1661
AC087276.1	0.0927	0.4129	0.3609	0.6177	0.3603	0.645	0	1.4322	0.0902	1.0672	0.0804	1.6047	0.7752	0.6439	0.3672	0.2469	0.276	1.488	0.4177	0.089	0.7166	1.2265	0.5987	0.9699	1.3564	3.1243	0.4096	0.0961	0.12	0.7344	0.3474	0.2388	0.6165	0.3949	0.667	0.3602	0.342	0.7031	0.7299	1.0683	0.522	1.2669	0.3668	0.3477	0.4515	0.7917	0.4143	0.1921	0.0617
AC005840.4	0.2548	0.6308	1.2127	1.0694	0.7338	0.4598	2.0654	1.9793	0.772	1.3544	0.4419	3.1132	1.6578	0.6639	0.6732	1.2318	0.4778	1.307	1.0528	1.1968	2.3352	0.7782	0.7839	0.9101	1.2675	3.6711	0.4648	1.8792	1.7226	1.0471	0.6103	0.6202	0.7534	0.8445	1.0189	0.6878	0.8881	0.8055	0.6021	5.1923	1.648	2.4513	1.905	0.602	2.2068	1.7536	0.8861	0.2641	0.5281
[truncated: 492 more columns]
